# Supplementary material for: mTORC2-mediated cell-cell interactions promote BMP4-induced WNT activation and mesoderm differentiation
Source: Stem Cell Reports. 2025 Oct 16;20(11):102680. doi: 10.1016/j.stemcr.2025.102680 (PMC12790719; doi:10.1016/j.stemcr.2025.102680)
Supplement: Table S1. List of downregulated genes in RICTOR-knockout hESCs, related to Figure 3 [file mmc2.xlsx]

## Sheet: Table S1
Table S1: List of downregulated genes in RICTOR-knockout hESCs, related to Figure 3
Ensembl ID	baseMean	log2FoldChange	lfcSE	stat	pvalue	padj	symbol	C1_1	C1_2	C3_1	C3_2	KO1_1	KO1_2	KO5_1	KO5_2
ENSG00000136574	225.716	-6.711	0.741599	-9.04937	1.4379e-19	3.05856e-15	GATA4	514.037	1000.87	164.398	109.9	4.40143	4.77533	2.30835	5.03894
ENSG00000197406	331.414	-9.01077	1.06078	-8.49449	1.98801e-17	2.11434e-13	DIO3	734.75	1712.66	90.9826	107.382	0	3.19719	0	2.34537
ENSG00000204335	126.94	-4.19022	0.569161	-7.36209	1.81049e-13	7.70218e-10	SP5	217.696	439.993	64.9355	243.197	9.41035	18.9076	0	21.3839
ENSG00000259974	117.258	-7.2613	1.00325	-7.23776	4.56172e-13	1.43322e-09	LINC00261	391.74	368.276	102.762	70.1973	0	0.600748	0	4.48842
ENSG00000280623	112.761	-3.59542	0.497071	-7.23323	4.71654e-13	1.43322e-09	NA	98.5771	143.539	125.272	467.206	10.9936	26.5785	6.98745	22.9383
ENSG00000164736	217.892	-6.36804	0.905441	-7.03308	2.02027e-12	5.37164e-09	SOX17	554.897	965.548	78.3661	122.457	8.10494	0.53326	6.7785	6.45035
ENSG00000277268	133.319	-2.43914	0.348515	-6.99867	2.58395e-12	6.10702e-09	LHX1-DT	202.713	216.548	253.917	221.254	45.2358	44.3331	58.6184	23.9364
ENSG00000147869	2988.04	-5.94403	0.86239	-6.89251	5.48178e-12	1.16603e-08	CER1	8727.72	12378.5	764.333	1645.66	17.8948	33.9184	132.402	203.906
ENSG00000125798	161.025	-5.39093	0.787542	-6.84527	7.63341e-12	1.47609e-08	FOXA2	363.482	687.108	56.641	154.696	11.5548	8.1473	0	6.56919
ENSG00000283809	40.1093	-8.10875	1.1923	-6.80091	1.03963e-11	1.84283e-08	NA	62.6427	99.6007	108.602	49.2172	0.811738	0	0	0
ENSG00000104371	149.977	-7.55719	1.12804	-6.69939	2.09289e-11	3.42445e-08	DKK4	451.128	664.96	30.2118	45.6723	0	3.16211	0	4.68412
ENSG00000169248	29.1911	-6.57246	0.996552	-6.5952	4.24677e-11	6.45237e-08	CXCL11	49.1501	41.5734	48.8061	92.3521	0.713829	0.93357	0	0
ENSG00000107984	34.1331	-5.18067	0.79411	-6.52387	6.85152e-11	9.71591e-08	DKK1	58.5245	57.6212	79.6268	69.8361	0.51638	1.69355	0	5.24606
ENSG00000168505	184.301	-3.58891	0.577407	-6.21556	5.11428e-10	6.39917e-07	GBX2	317.655	702.913	77.335	269.547	24.8088	33.4576	7.6966	40.9984
ENSG00000287839	81.1775	-3.22676	0.522154	-6.1797	6.42216e-10	7.58921e-07	NA	186.051	194.928	113.527	89.4611	21.1445	17.4946	20.3679	6.44557
ENSG00000124143	75.8345	-3.51848	0.58048	-6.06134	1.34993e-09	1.50611e-06	ARHGAP40	122.6	266.71	74.0054	97.9141	11.2824	19.3337	0	14.8297
ENSG00000141448	286.072	-5.97795	0.987498	-6.05364	1.41612e-09	1.50611e-06	GATA6	726.712	1325.05	64.0525	120.691	7.69932	1.84351	37.9749	4.55257
ENSG00000260834	328.474	-4.15726	0.689389	-6.03036	1.63597e-09	1.65709e-06	NA	527.427	761.572	402.212	807.098	73.5349	44.3386	0	11.6123
ENSG00000125845	400.463	-3.34958	0.564036	-5.93859	2.8749e-09	2.77963e-06	BMP2	1019.98	1308.74	225.147	367.599	86.6186	69.4682	44.0353	82.1166
ENSG00000273706	618.156	-3.97586	0.673323	-5.90484	3.52986e-09	3.2645e-06	LHX1	1273.72	2521.57	231.676	639.913	102.638	94.2922	18.68	62.75
ENSG00000214336	145.79	-5.45132	0.926871	-5.88142	4.06756e-09	3.60505e-06	FOXI3	433.487	603.664	53.1065	51.3254	8.09986	3.73688	0	12.9025
ENSG00000121966	305.805	-4.37541	0.745684	-5.86765	4.42014e-09	3.61619e-06	CXCR4	912.895	1125.93	145.371	141.685	16.9167	21.1118	61.5865	20.9425
ENSG00000184344	181.473	-1.89993	0.330385	-5.75065	8.89002e-09	7.00369e-06	GDF3	264.123	311.648	171.537	402.202	74.0168	95.4009	37.3437	95.5085
ENSG00000280780	29.281	-4.39062	0.775834	-5.65923	1.52052e-08	1.11527e-05	JAKMIP2-AS1	32.4246	57.1789	104.028	32.0575	3.33486	3.84693	0	1.37735
ENSG00000136944	93.6917	-4.80687	0.856939	-5.60935	2.03083e-08	1.43993e-05	LMX1B	200.663	415.372	32.837	78.158	10.5276	3.75194	0	8.22439
ENSG00000170961	431.615	-2.39862	0.43139	-5.5602	2.69458e-08	1.84892e-05	HAS2	1027.17	826.232	346.651	704.528	170.745	167.9	67.7347	141.956
ENSG00000089116	32.4759	-7.57454	1.3751	-5.50837	3.62171e-08	2.33447e-05	LHX5	97.5907	128.21	12.5603	20.9602	0	0	0	0.485497
ENSG00000175793	100.399	-1.79816	0.326435	-5.50847	3.6196e-08	2.33447e-05	SFN	120.299	167.265	111.024	225.395	37.3986	51.9801	44.1244	45.7079
ENSG00000266010	43.5148	-8.73311	1.61493	-5.40773	6.38292e-08	3.99327e-05	GATA6-AS1	192.923	140.169	6.23509	8.7918	0	0	0	0
ENSG00000065320	493.4	-4.04401	0.753885	-5.36423	8.12948e-08	4.80339e-05	NTN1	1106.81	2259.63	116.431	243.811	53.3795	51.916	23.7011	91.5192
ENSG00000120949	192.181	-1.91613	0.358515	-5.34465	9.05938e-08	5.09629e-05	TNFRSF8	181.357	447.14	224.656	370.231	63.7433	58.7335	70.3671	121.219
ENSG00000158458	17.0323	-5.86389	1.10036	-5.32908	9.87139e-08	5.312e-05	NRG2	65.3256	13.1257	47.4695	8.78022	1.01244	0	0	0.544852
ENSG00000261061	18.1265	-7.34712	1.38394	-5.30884	1.10323e-07	5.72364e-05	NA	20.8695	15.7394	95.4743	12.9286	0	0	0	0
ENSG00000239887	489.57	-1.08719	0.205185	-5.29856	1.16722e-07	5.9114e-05	C1orf226	458.232	855.009	528.816	834.593	254.918	340.581	260.785	383.628
ENSG00000056291	72.6297	-3.19567	0.604854	-5.28338	1.2682e-07	6.27348e-05	NPFFR2	86.2841	92.154	125.913	222.263	17.3166	23.5971	0	13.5106
ENSG00000184254	353.164	-1.69334	0.321059	-5.27422	1.33321e-07	6.44515e-05	ALDH1A3	441.706	654.484	541.222	498.558	154.928	127.963	263.991	142.462
ENSG00000163735	91.1001	-4.0199	0.783503	-5.13068	2.88691e-07	0.000133494	CXCL5	265.83	133.485	144.104	136.149	25.1219	0	13.5561	10.5554
ENSG00000183421	199.443	-3.2997	0.651756	-5.06279	4.13172e-07	0.000179359	RIPK4	348.644	826.734	76.1464	199.787	33.2925	56.2168	6.79612	47.9301
ENSG00000178752	49.3675	-3.16588	0.635002	-4.98562	6.17623e-07	0.000243286	ERFE	128.159	111.157	51.3586	67.547	11.288	7.75221	0	17.6785
ENSG00000144668	526.89	-1.94494	0.393579	-4.94166	7.74607e-07	0.000298935	ITGA9	628.148	1152.78	1035.35	485.395	288.035	158.756	321.841	144.813
ENSG00000138119	647.254	-1.1472	0.232564	-4.93281	8.10549e-07	0.000302477	MYOF	994.841	946.808	656.364	968.053	392.14	470.545	331.854	417.429
ENSG00000111432	136.193	-1.58248	0.321796	-4.91766	8.75865e-07	0.0003197	FZD10	148.871	237.373	144.179	295.008	71.2513	74.7877	40.6516	77.421
ENSG00000096433	1308.43	-1.24763	0.254049	-4.91098	9.06246e-07	0.000321176	ITPR3	1198.84	2899.59	1021.79	2276.18	561.777	848.433	400.884	1259.93
ENSG00000185559	66.8236	-3.42077	0.697006	-4.9078	9.21055e-07	0.000321176	DLK1	108.61	259.146	83.6862	37.0353	15.4809	15.9245	4.16062	10.5453
ENSG00000166415	453.987	-1.84046	0.375993	-4.89492	9.83461e-07	0.000337406	WDR72	1005.54	631.54	515.74	679.183	169.436	160.057	150.228	320.182
ENSG00000124191	211.848	-2.14475	0.438585	-4.89017	1.00748e-06	0.00034016	TOX2	233.014	363.21	363.704	415.11	32.5331	60.9492	96.3099	129.957
ENSG00000125285	241.355	-3.15257	0.64597	-4.88036	1.05893e-06	0.000351945	SOX21	529.561	460.724	341.416	331.234	32.3967	14.9497	196.511	24.0459
ENSG00000276476	16.1236	-5.72751	1.18	-4.85382	1.21103e-06	0.000396305	LINC00540	43.0013	36.2649	17.0653	31.1729	0	0	0	1.48441
ENSG00000065154	1224.6	-0.965873	0.199467	-4.84226	1.28372e-06	0.000413726	OAT	1921.24	1550.04	1476	1514.43	893.502	789.157	973.305	679.14
ENSG00000144476	266.347	-2.78079	0.581441	-4.78258	1.73063e-06	0.000533511	ACKR3	512.399	1000.34	170.262	172.354	54.2053	73.5921	37.6806	109.95
ENSG00000137203	24.1418	-5.17719	1.0918	-4.74188	2.11748e-06	0.00063438	TFAP2A	61.5102	92.8094	12.0802	22.8364	1.105	0	0	2.79356
ENSG00000130940	105.169	-2.3127	0.48872	-4.73216	2.22146e-06	0.000652275	CASZ1	192.388	245.165	143.84	122.792	45.8985	50.2066	10.4632	30.5972
ENSG00000177791	19.1333	-3.97694	0.843173	-4.71664	2.39773e-06	0.000684108	MYOZ1	38.2813	38.1031	37.848	28.6859	0	2.65183	3.39426	4.10195
ENSG00000219445	34.2963	-7.79798	1.65372	-4.71542	2.41212e-06	0.000684108	LOC101928254	93.8031	160.15	0	19.8308	0	0	0	0.58629
ENSG00000101076	82.0958	-3.71432	0.790142	-4.70083	2.59109e-06	0.00071578	HNF4A	113.324	334.981	111.736	43.5174	10.2675	3.33264	28.4924	11.115
ENSG00000151702	100.542	-2.48464	0.529134	-4.69568	2.65725e-06	0.000724645	FLI1	169.213	179.131	131.971	182.892	17.812	23.4963	81.0297	18.7894
ENSG00000250579	153.768	-1.48814	0.31766	-4.6847	2.80371e-06	0.000754908	ADAMTS16-DT	152.346	230.521	199.279	318.752	61.3566	110.237	39.0864	118.569
ENSG00000148677	359.386	-3.05289	0.653193	-4.67379	2.95688e-06	0.000786197	ANKRD1	1129.28	1067.2	146.519	214.683	55.1778	95.7938	64.431	102.007
ENSG00000130675	18.5498	-6.68672	1.44452	-4.62901	3.67411e-06	0.00094159	MNX1	45.5162	81.1154	12.9531	8.26974	0.543567	0	0	0
ENSG00000135540	1031.24	-1.39615	0.301461	-4.63129	3.634e-06	0.00094159	NHSL1	1015.35	2045.26	1493.12	1442.93	637.312	638.298	551.346	426.292
ENSG00000095587	66.0373	-2.14465	0.468245	-4.58019	4.6456e-06	0.00117639	TLL2	68.0975	109.664	90.1352	162.813	17.8668	21.1767	37.3682	21.1772
ENSG00000163283	33.286	-8.07778	1.78556	-4.52394	6.06989e-06	0.00148405	ALPP	66.5037	186.561	12.7304	0.49214	0	0	0	0
ENSG00000108846	20.3703	-3.21407	0.714879	-4.49597	6.9255e-06	0.00165519	ABCC3	35.3275	37.9129	39.659	34.4124	1.9511	5.56457	0	8.13513
ENSG00000146910	48.9057	-6.15211	1.38104	-4.45468	8.40165e-06	0.00192163	CNPY1	87.2707	14.2672	153.62	117.007	0	0	19.0817	0
ENSG00000145681	40.7628	-6.12399	1.39448	-4.39159	1.12524e-05	0.00251948	HAPLN1	160.022	143.67	2.5565	15.524	0	0	1.71047	2.61936
ENSG00000143816	51.7358	-2.23769	0.510341	-4.3847	1.16146e-05	0.00257348	WNT9A	87.8736	121.216	35.4219	94.4794	9.7117	27.2652	20.3215	17.5974
ENSG00000254339	113.75	-4.00268	0.914038	-4.37912	1.19158e-05	0.002613	NA	219.089	508.322	28.6764	101.71	6.40865	1.65209	22.839	21.3021
ENSG00000254535	20.6013	-6.36559	1.45648	-4.37052	1.23952e-05	0.00269039	PABPC4L	62.1287	47.7072	5.06143	43.1406	0	0	6.77257	0
ENSG00000113657	5396.23	-1.40274	0.322008	-4.35623	1.32325e-05	0.00284311	DPYSL3	7171.52	10944.7	5166.48	8239.28	3158.83	4076.07	2421.31	1991.61
ENSG00000243004	393.554	-1.06729	0.245732	-4.3433	1.40361e-05	0.00295606	NA	571.921	443.886	545.207	576.741	266.774	243.954	202.205	297.742
ENSG00000125872	63.3205	-3.47223	0.80095	-4.33514	1.45669e-05	0.00303778	LRRN4	106.993	251.216	42.9934	62.9622	8.90901	5.33926	0	28.1514
ENSG00000009709	10.8312	-6.66303	1.54059	-4.325	1.52531e-05	0.00314998	PAX7	16.6896	38.832	24.7114	6.4164	0	0	0	0
ENSG00000233611	11.031	-4.52328	1.05643	-4.28166	1.85507e-05	0.00375803	GBX2-AS1	8.85999	26.5072	23.5639	26.2168	0.861538	1.62749	0	0.611156
ENSG00000069812	29.0694	-6.7441	1.57867	-4.27202	1.93706e-05	0.00385077	HES2	65.7559	152.916	1.46346	11.4839	0.936051	0	0	0
ENSG00000174640	132.261	-2.09147	0.490481	-4.26412	2.00691e-05	0.00395268	SLCO2A1	259.431	367.318	123.215	105.814	41.6379	60.8419	52.5531	47.2743
ENSG00000257411	38.7274	-6.7971	1.59793	-4.2537	2.10267e-05	0.00410329	NA	52.7326	0	234.71	18.9594	0	0	3.41771	0
ENSG00000189067	838.663	-2.07634	0.489083	-4.24538	2.18219e-05	0.00421976	LITAF	1426.11	2653.31	788.831	569.57	305.079	378.545	351.718	236.144
ENSG00000171757	85.9581	-1.91162	0.45208	-4.22849	2.35265e-05	0.0044886	LRRC34	161.614	86.0836	191.849	108.275	22.0835	40.3689	31.2608	46.1303
ENSG00000197587	30.0944	-3.72528	0.881393	-4.22658	2.3727e-05	0.0044886	DMBX1	49.6901	94.5804	9.27279	71.0771	3.2914	7.98519	4.14111	0.716809
ENSG00000281566	37.66	-6.17569	1.46154	-4.22546	2.38452e-05	0.0044886	NA	141.696	144.765	1.862	9.0723	0.599942	0	0	3.28454
ENSG00000115461	956.903	-3.13157	0.74327	-4.21324	2.51733e-05	0.00465618	IGFBP5	1717.17	2557.39	1625.78	660.052	90.2758	46.988	856.27	101.3
ENSG00000164690	66.5007	-3.25025	0.771273	-4.21414	2.50737e-05	0.00465618	SHH	125.883	253.47	25.8164	77.2503	9.07592	30.5358	0	9.97432
ENSG00000250420	20.0647	-3.01007	0.719515	-4.18347	2.87087e-05	0.00526434	AACSP1	25.0221	43.7737	23.3544	48.8531	1.36009	9.10266	0	9.05173
ENSG00000146476	1155.49	-1.12479	0.269517	-4.17338	3.00119e-05	0.00545627	ARMT1	1732.84	1124.64	1570.99	1914.4	788.532	679.753	593.083	839.645
ENSG00000174721	429.697	-1.50456	0.36274	-4.14776	3.35743e-05	0.00590215	FGFBP3	437.906	730.049	538.545	853.223	287.641	271.034	179.605	139.571
ENSG00000244342	74.5566	-2.60435	0.627032	-4.15345	3.27498e-05	0.00590215	LINC00698	114.211	105.31	77.6093	220.342	24.3126	40.1073	0	14.5606
ENSG00000250131	25.4043	-3.3984	0.819249	-4.14819	3.35121e-05	0.00590215	NA	46.9092	87.6032	16.01	33.3209	1.41695	2.91742	8.88641	6.17039
ENSG00000258405	83.1792	-2.57611	0.62102	-4.14819	3.35109e-05	0.00590215	ZNF578	144.532	108.614	69.7555	246.293	13.3705	9.27311	26.6563	46.9387
ENSG00000248540	36.9754	-2.46363	0.595484	-4.1372	3.51574e-05	0.00603092	LOC283731	25.5617	78.2072	40.0649	110.837	10.1111	18.8671	0	12.1536
ENSG00000253953	136.611	-2.7346	0.660886	-4.13777	3.50699e-05	0.00603092	PCDHGB4	219.312	414.853	222.188	73.8833	16.2005	29.3698	20.4025	96.6763
ENSG00000162551	2041.16	-1.47645	0.357081	-4.13476	3.55322e-05	0.00604644	ALPL	2290.22	5216.71	1596.95	3042.41	1120.72	1403.78	479.943	1178.52
ENSG00000120149	66.9958	-4.83438	1.17024	-4.13111	3.61016e-05	0.00609457	MSX2	158.635	289.185	39.7779	21.211	0	1.3981	23.709	2.05067
ENSG00000138821	579.977	-1.48346	0.363624	-4.07964	4.5106e-05	0.00749571	SLC39A8	1086.78	1011.65	481.217	823.012	253.22	234.263	432.543	317.14
ENSG00000064195	12.1954	-4.09644	1.02483	-3.99718	6.41009e-05	0.0103295	DLX3	27.2883	44.7872	7.71737	12.8787	0.618224	2.03577	0	2.23741
ENSG00000182752	27.9218	-2.98905	0.747715	-3.99758	6.39943e-05	0.0103295	PAPPA	30.813	72.1473	24.4888	69.2701	0	4.71065	5.95243	15.9925
ENSG00000180817	1611.57	-0.809536	0.204125	-3.96589	7.31226e-05	0.0115214	PPA1	2128.72	1917.06	1883.33	2279.34	1364.87	1205.9	1079.18	1034.19
ENSG00000135549	104.975	-3.71475	0.937497	-3.96241	7.41955e-05	0.0116045	PKIB	388.929	269.923	62.058	36.3384	6.92479	2.03917	63.9684	9.61631
ENSG00000143869	56.4104	-1.7303	0.437608	-3.95398	7.68609e-05	0.0118942	GDF7	84.9417	61.6591	129.121	66.4473	21.0187	20.8899	50.7771	16.4281
ENSG00000280707	341.288	-1.27679	0.32299	-3.95304	7.7166e-05	0.0118942	HPAT5	398.241	459.72	344.3	703.588	126.208	207.004	127.48	363.762
ENSG00000225127	10.2385	-3.94706	1.00103	-3.943	8.04685e-05	0.012226	LINC00237	20.8619	10.8223	30.5027	15.9149	1.51228	0.536953	0	1.75728
ENSG00000157404	316.978	-1.72867	0.439033	-3.93745	8.23508e-05	0.0123951	KIT	671.975	588.098	352.56	321.259	97.9557	91.5082	259.409	153.06
ENSG00000136732	423.556	-1.25386	0.318941	-3.93132	8.44823e-05	0.0125666	GYPC	460.266	770.18	526.477	637.851	279.164	350.619	131.991	231.903
ENSG00000187498	3999.1	-1.60837	0.410857	-3.91467	9.05279e-05	0.0133723	COL4A1	7127.34	9474.22	2738.66	4705.25	2069.04	2683.28	1033.08	2161.93
ENSG00000185155	329.534	-2.15029	0.550629	-3.90515	9.41687e-05	0.0138142	MIXL1	642.875	842.18	244.397	426.77	166.891	179.213	30.3545	103.592
ENSG00000173930	160.882	-1.72023	0.441899	-3.89281	9.90912e-05	0.0143386	SLCO4C1	390.306	270.844	161.968	169.141	93.8407	63.6647	44.0212	93.2745
ENSG00000164483	44.4695	-3.54792	0.912595	-3.88773	0.000101185	0.0145426	SAMD3	105.048	170.381	23.3437	28.5734	7.79327	16.7762	0	3.84039
ENSG00000137868	116.05	-1.41762	0.365266	-3.88105	0.000104005	0.0148476	STRA6	106.385	215.104	84.3354	270.574	44.8202	62.8535	62.5415	81.7856
ENSG00000184302	88.8396	-4.65064	1.20122	-3.8716	0.000108121	0.0151306	SIX6	20.3337	52.1131	252.845	357.856	7.29194	20.276	0	0
ENSG00000206190	65.8338	-1.64617	0.429884	-3.82934	0.000128487	0.017863	ATP10A	133.225	59.6295	105.477	86.6907	49.0825	18.6035	59.8466	14.1159
ENSG00000122691	60.0959	-2.11504	0.557419	-3.79433	0.00014804	0.0204478	TWIST1	126.063	139.34	54.1224	68.5871	18.4662	11.5039	34.3624	28.3219
ENSG00000206418	1101.35	-1.10499	0.291534	-3.79028	0.000150478	0.0206504	RAB12	2101.78	1594.6	1013.46	1305.58	755.294	644.371	662.221	733.475
ENSG00000260362	52.3362	-3.87766	1.02389	-3.78717	0.000152373	0.0207764	NA	182.976	182.725	17.5704	10.1983	9.84154	8.36027	0	7.0182
ENSG00000086991	55.3143	-3.66201	0.968241	-3.78212	0.000155496	0.0209223	NOX4	103.705	69.273	57.118	172.582	0	4.23354	13.0054	22.5981
ENSG00000188732	93.7218	-3.80488	1.0056	-3.78368	0.000154528	0.0209223	FAM221A	201.958	208.714	97.8896	162.91	1.62189	1.06115	67.7556	7.86395
ENSG00000034533	24.6672	-3.22694	0.85934	-3.75514	0.000173242	0.0227472	ASTE1	42.5126	44.7618	42.6966	43.2134	9.49059	4.06444	10.5982	0
ENSG00000152661	11320.4	-0.929187	0.248669	-3.73664	0.000186499	0.0243375	GJA1	17997.5	17057.6	10051.2	14273.9	7518.24	8048.9	7242.57	8373.07
ENSG00000155629	36.6113	-2.3165	0.621597	-3.72669	0.000194014	0.0250114	PIK3AP1	67.5166	9.11908	156.866	20.0626	21.3536	3.99305	9.92639	4.0528
ENSG00000171729	106.685	-1.25332	0.337109	-3.71784	0.000200933	0.0257472	TMEM51	110.497	187.391	124.133	176.456	57.6662	59.065	80.9768	57.2939
ENSG00000229544	238.309	-2.61155	0.703485	-3.7123	0.000205383	0.0261599	NKX1-2	327.558	469.264	247.88	605.744	105.263	77.4516	0	73.3147
ENSG00000164542	52.2169	-2.29393	0.618956	-3.70612	0.000210457	0.0266466	KIAA0895	97.4301	28.7864	201.412	19.3493	10.857	3.9721	49.0336	6.89454
ENSG00000076706	1406.09	-0.824247	0.223083	-3.6948	0.000220056	0.0274907	MCAM	1477.91	2303.92	1177.04	2248.58	811.012	1015.12	734.945	1480.19
ENSG00000178718	448.561	-0.995388	0.269481	-3.69372	0.000221001	0.0274907	RPP25	546.738	829.111	396.89	631.444	311.225	307.699	274.527	290.853
ENSG00000179344	76.0454	-2.27248	0.615663	-3.69111	0.000223274	0.027612	HLA-DQB1	131.122	220.202	63.9756	87.8547	10.0977	15.1372	41.8127	38.1611
ENSG00000104321	15.6486	-3.28874	0.894863	-3.67513	0.000237729	0.0289594	TRPA1	44.3106	39.0944	23.6351	8.74906	2.97826	3.68046	0	2.74065
ENSG00000135046	968.234	-1.17411	0.319579	-3.67392	0.000238854	0.0289594	ANXA1	983.692	1013.89	1432.11	1934.86	525.135	506.796	520.461	828.928
ENSG00000158815	178.726	-3.9215	1.06762	-3.67311	0.000239615	0.0289594	FGF17	381.291	793.934	49.1632	71.3465	8.92878	2.42969	110.932	11.7811
ENSG00000166839	103	-1.22991	0.334663	-3.67506	0.000237794	0.0289594	ANKDD1A	181.53	152.348	154.581	88.3757	74.1836	45.5505	71.2296	56.2003
ENSG00000197993	34.492	-2.489	0.677959	-3.67131	0.000241306	0.028999	KEL	84.6201	20.2941	115.35	27.7949	11.6618	10.5885	0	5.62637
ENSG00000165030	179.883	-0.906231	0.250242	-3.62142	0.000292987	0.0338702	NFIL3	274.406	233.097	199.645	230.485	129.747	128.399	125.433	117.852
ENSG00000178538	60.8432	-2.36949	0.654054	-3.62278	0.00029145	0.0338702	CA8	188.588	94.8892	70.5113	40.5772	17.2873	4.85708	56.6705	13.3647
ENSG00000164746	17.5947	-3.99274	1.10547	-3.6118	0.000304075	0.0348185	C7orf57	67.0295	51.5491	7.26827	7.73647	3.02174	2.97797	0	1.17436
ENSG00000271860	31.6072	-3.29881	0.914063	-3.60896	0.000307428	0.0349696	LOC101927314	103.865	67.9758	27.367	15.5427	21.5154	0.751794	13.6165	2.22282
ENSG00000179546	32.2681	-2.64783	0.735589	-3.5996	0.000318706	0.0358688	HTR1D	73.0767	77.4712	53.1197	17.1121	3.23859	10.1503	16.9379	7.03833
ENSG00000038295	92.9823	-3.85685	1.07579	-3.58513	0.000336912	0.0371319	TLL1	48.7823	43.2101	615.165	10.6398	1.88152	3.66333	5.25048	15.2656
ENSG00000118785	1617.31	-2.47941	0.69355	-3.57496	0.000350286	0.0382099	SPP1	2980.32	3429.93	2625.29	1347.83	301.941	71.2563	1851.7	330.221
ENSG00000239389	75.758	-3.18263	0.890232	-3.57505	0.000350156	0.0382099	PCDHA13	135.023	169.333	126.601	54.0318	17.0121	3.33503	98.8955	1.83333
ENSG00000112208	511.612	-1.06481	0.29837	-3.56874	0.000358707	0.0389288	BAG2	725.947	590.572	645.482	812.987	439.92	362.958	223.454	291.579
ENSG00000179059	10.623	-4.00862	1.1272	-3.55627	0.000376155	0.0404101	ZFP42	38.0426	14.5061	10.5009	12.7623	1.57914	0.553776	7.03947	0
ENSG00000128683	321.923	-2.44807	0.690661	-3.54453	0.000393309	0.0420405	GAD1	448.629	430.419	683.552	302.35	134.927	17.8546	534.94	22.7169
ENSG00000163347	79.9138	-1.483	0.418985	-3.53951	0.000400864	0.0424217	CLDN1	164.951	88.0951	83.3661	126.064	40.8048	33.6634	72.2346	30.1317
ENSG00000136630	16.1743	-4.56105	1.2944	-3.52369	0.000425587	0.0441593	HLX	36.0752	75.2147	2.79924	8.42739	0	2.98198	0	3.89623
ENSG00000159231	58.0243	-1.95265	0.556572	-3.50835	0.0004509	0.0465587	CBR3	71.5153	112.594	83.1455	103.685	27.7103	32.7465	0	32.7981
ENSG00000227640	31.3177	-2.77302	0.791295	-3.50441	0.000457617	0.047024	SOX21-AS1	77.4089	51.3581	17.6075	63.3011	5.63602	4.781	26.9497	3.4995
ENSG00000184785	34.4257	-2.18957	0.625757	-3.49906	0.000466893	0.0477466	SMIM10	40.9239	31.1996	98.4586	59.4491	18.683	12.7489	3.3928	10.55
ENSG00000163286	331.554	-10.4583	2.99833	-3.48805	0.00048656	0.0493638	ALPG	720.044	1923.01	0	8.2103	0	0	0	1.17285
ENSG00000182687	16.5143	-3.11564	0.893343	-3.48762	0.000487349	0.0493638	GALR2	5.46342	61.3817	5.0476	50.5523	2.43818	3.71512	0	3.51627
