# Supplementary material for: mTORC2-mediated cell-cell interactions promote BMP4-induced WNT activation and mesoderm differentiation
Source: Stem Cell Reports. 2025 Oct 16;20(11):102680. doi: 10.1016/j.stemcr.2025.102680 (PMC12790719; doi:10.1016/j.stemcr.2025.102680)
Supplement: Table S2. List of upregulated genes in RICTOR-knockout hESCs, related to Figure 3 [file mmc3.xlsx]

## Sheet: Table S2
Table S2: List of upregulated genes in RICTOR-Knockout hESCs, related to Figure 3
Ensembl ID	baseMean	log2FoldChange	lfcSE	stat	pvalue	padj	symbol	C1_1	C1_2	C3_1	C3_2	KO1_1	KO1_2	KO5_1	KO5_2
ENSG00000233056	2051.76	3.50584	0.418116	8.38485	5.07907e-17	3.60123e-13	ERVH48-1	361.738	460.67	154.257	299.047	2448.72	2719.13	2558.19	7412.37
ENSG00000236714	102.343	5.22431	0.665429	7.85104	4.12586e-15	2.19403e-11	LINC01844	3.38799	6.25025	8.5361	3.09956	329.87	262.926	76.9779	127.696
ENSG00000188707	209.985	6.26879	0.969767	6.46422	1.0182e-10	1.35363e-07	ZBED6CL	4.45115	0.818744	33.3561	1.69231	606.545	438.539	53.0044	541.473
ENSG00000135638	493.865	3.66561	0.624708	5.86771	4.41848e-09	3.61619e-06	EMX1	56.3477	45.8549	213.044	26.5699	679.24	612.009	714.2	1603.65
ENSG00000180525	21.9599	4.72397	0.824865	5.72697	1.02241e-08	7.767e-06	NA	2.62985	1.35269	0	1.43953	43.392	59.8164	21.3147	45.7344
ENSG00000157617	772.417	0.960528	0.17785	5.40078	6.63535e-08	4.03259e-05	C2CD2	462.696	589.966	513.157	533.109	965.389	1062.9	903.646	1148.47
ENSG00000167759	62.7942	2.48505	0.465038	5.34375	9.10436e-08	5.09629e-05	KLK13	7.26811	28.4871	13.208	32.1183	95.9729	107.353	83.5445	134.401
ENSG00000168913	496.522	1.37715	0.258527	5.32692	9.98919e-08	5.312e-05	ENHO	258.354	217.345	360.366	276.994	692.538	749.881	618.357	798.338
ENSG00000127399	90.3615	6.10159	1.15839	5.2673	1.38444e-07	6.54409e-05	LRRC61	0	0	20.2963	0.809005	195.675	211.821	71.5433	222.748
ENSG00000136367	783.285	0.956748	0.186646	5.12601	2.95947e-07	0.000133938	ZFHX2	483.311	573.504	513.527	555.156	839.767	1101.62	1025.22	1174.18
ENSG00000100628	56.3024	3.04426	0.59896	5.08258	3.72341e-07	0.000165001	ASB2	15.0346	4.75729	26.2917	7.04121	108.092	95.821	169.566	23.8154
ENSG00000063180	1239.92	1.19188	0.236681	5.03581	4.75825e-07	0.000198456	CA11	723.012	792.259	777.668	726.484	1551.53	2154.19	1849.06	1345.16
ENSG00000135697	15.1768	5.90083	1.17105	5.03891	4.68198e-07	0.000198456	BCO1	0	0.413468	0	1.24048	36.8108	31.6793	33.9358	17.3347
ENSG00000180875	80.0297	2.41416	0.481153	5.01746	5.23596e-07	0.000214181	GREM2	41.9007	13.4141	37.9538	17.1166	85.7797	96.2438	209.98	137.849
ENSG00000164120	226.336	1.90536	0.380686	5.00508	5.58395e-07	0.000224106	HPGD	76.8283	63.7441	110.241	128.251	329.001	311.685	249.382	541.556
ENSG00000140545	5609.46	1.42882	0.289318	4.93856	7.87005e-07	0.000298935	MFGE8	2050.61	3975.56	2280.4	3922.69	8251.05	10287.7	3736.63	10371.1
ENSG00000116194	109.749	3.44436	0.700752	4.91523	8.86762e-07	0.0003197	ANGPTL1	11.4412	25.8572	17.4606	20.9992	231.209	416.574	120.716	33.7356
ENSG00000177374	204.427	3.95016	0.820308	4.81546	1.46862e-06	0.000466254	HIC1	31.5597	19.1098	32.6311	19.3638	625.746	778.029	91.0612	37.9126
ENSG00000126822	2163.39	1.35494	0.28312	4.78574	1.70358e-06	0.000532896	PLEKHG3	915.587	1755.8	910.23	1401.63	3242.13	4152.02	2466.43	2463.3
ENSG00000149328	255.39	1.2693	0.266378	4.76504	1.88813e-06	0.00057375	GLB1L2	100.997	176.003	123.824	198.768	264.967	362.429	271.463	544.669
ENSG00000134874	1101.78	1.46129	0.308901	4.7306	2.23855e-06	0.000652275	DZIP1	484.969	587.333	651.074	585.954	1316.86	1202.37	2571.92	1413.77
ENSG00000127580	342.686	1.23249	0.261828	4.70726	2.5107e-06	0.000702698	WDR24	160.518	287.513	163.254	212.87	397.564	561.911	502.232	455.625
ENSG00000162576	536.019	1.70719	0.368351	4.6347	3.57455e-06	0.000938694	MXRA8	116.033	263.812	254.46	365.786	760.969	1004.47	367.279	1155.34
ENSG00000163734	119.267	2.10059	0.458949	4.57695	4.71796e-06	0.00118066	CXCL3	30.3003	47.685	44.7468	59.725	236.9	255.347	65.7101	213.718
ENSG00000140511	278.868	1.87634	0.414192	4.53011	5.89531e-06	0.00145813	HAPLN3	58.9029	98.4699	96.5849	232.522	393.785	484.883	196.166	669.626
ENSG00000182326	325.021	1.34236	0.297227	4.51626	6.29415e-06	0.0015214	C1S	174.58	161.149	163.626	228.032	412.137	451.935	315.629	693.078
ENSG00000126010	518.435	1.40903	0.314372	4.48205	7.39305e-06	0.00174731	GRPR	233.295	250.093	235.113	416.65	577.01	612.83	677.815	1144.67
ENSG00000275832	2093.56	1.1897	0.266149	4.47007	7.81941e-06	0.00182777	ARHGAP23	890.518	1290.93	1341.32	1608.66	3161.14	3598.79	2282.8	2574.34
ENSG00000106665	3395.94	1.11296	0.249332	4.46375	8.0537e-06	0.00186207	CLIP2	1411.73	2718.81	2137.27	2285.5	3675.29	4513.35	3716.71	6708.85
ENSG00000174807	369.723	1.90803	0.43039	4.43326	9.282e-06	0.0021004	CD248	92.1913	196.532	93.5499	255.898	597.97	748.008	149.106	824.524
ENSG00000212978	65.047	1.95124	0.44875	4.34816	1.37283e-05	0.00292015	LOC339803	43.292	25.0201	13.8063	25.0326	99.1903	92.0476	108.431	113.556
ENSG00000162623	654.275	0.869584	0.201376	4.31822	1.57295e-05	0.00321713	TYW3	450.019	408.74	525.494	471.84	784.435	853.8	814.381	925.488
ENSG00000124212	572.801	1.37308	0.321306	4.27344	1.92479e-05	0.00385077	PTGIS	212.761	379.696	281.638	419.764	901.995	1177.33	455.085	754.136
ENSG00000100311	1886.12	1.9401	0.468308	4.14278	3.4312e-05	0.00598238	PDGFB	538.545	1121.13	585.322	915.272	3773.15	4912.22	806.507	2436.78
ENSG00000089091	182.914	1.49194	0.364642	4.09152	4.28561e-05	0.00717789	DZANK1	86.9307	74.6116	99.9545	111.933	272.343	270.643	397.504	149.393
ENSG00000229619	51.1913	2.75654	0.678577	4.06223	4.8606e-05	0.00801471	MBNL1-AS1	9.34122	5.88672	11.0236	16.1838	65.1146	47.4966	224.048	30.4358
ENSG00000166482	275.18	2.12413	0.524184	4.05227	5.07239e-05	0.00829959	MFAP4	95.4189	163.179	29.1304	128.67	472.937	621.668	104.268	586.169
ENSG00000189223	204.475	4.20661	1.05738	3.97834	6.93993e-05	0.0110992	PAX8-AS1	59.8338	2.28986	225.87	0.615305	359.964	454.062	212.92	320.249
ENSG00000159200	881.821	1.2772	0.321222	3.97607	7.00628e-05	0.0111217	RCAN1	500.534	420.358	583.693	559.315	1675.89	1542.99	928.956	842.834
ENSG00000204410	196.093	1.29767	0.329106	3.94302	8.04612e-05	0.012226	MSH5	63.8025	113.087	125.714	158.703	270.684	303.712	202.438	330.607
ENSG00000165029	1171.83	0.898118	0.228163	3.9363	8.27464e-05	0.0123951	ABCA1	990.027	644.747	942.113	717.911	1370.29	1544.84	1950.62	1214.1
ENSG00000177675	25.9385	3.57223	0.915887	3.9003	9.60748e-05	0.0139973	CD163L1	3.46384	1.41545	4.32507	2.40251	14.1445	16.7463	158.858	6.15202
ENSG00000250722	1603.18	1.64173	0.423196	3.87935	0.000104734	0.014852	SELENOP	1124.96	637.7	1266.05	318.24	2071.78	1930.4	2181.51	3294.79
ENSG00000164867	88.3312	1.72996	0.446508	3.87443	0.000106875	0.0150553	NOS3	23.5534	76.465	19.8409	58.3244	140.001	190.972	81.7402	115.753
ENSG00000146411	155.272	1.49903	0.396497	3.78069	0.000156393	0.0209223	SLC2A12	99.9061	105.865	37.9645	80.125	250.746	290.039	199.775	177.755
ENSG00000204592	1053.35	0.873243	0.231331	3.77486	0.000160099	0.0212842	HLA-E	620.582	766.188	933.505	659.793	1304.76	1500.89	1417.76	1223.35
ENSG00000147381	19.0663	3.19467	0.849842	3.75913	0.000170503	0.0225266	MAGEA4	1.73407	9.22218	0	5.55638	35.1301	28.1235	15.4543	57.3099
ENSG00000233967	81.8441	1.94155	0.519933	3.73422	0.000188294	0.024422	NA	53.1876	35.0348	23.2353	16.7515	90.4667	86.8664	263.786	85.4248
ENSG00000184304	205.551	1.36687	0.369519	3.69904	0.000216416	0.027239	PRKD1	119.572	70.9912	215.793	83.0819	268.408	232.753	324.097	329.709
ENSG00000141682	4534.75	1.23066	0.33563	3.66671	0.000245696	0.0291966	PMAIP1	3371.43	2643.95	1908.97	2831.94	5269.69	4553.76	5599.33	10099
ENSG00000164007	83.3114	2.36885	0.645796	3.6681	0.000244355	0.0291966	CLDN19	11.4151	59.6724	2.20226	74.8865	109.563	94.5796	87.8075	226.365
ENSG00000179859	51.6632	3.03445	0.829586	3.65779	0.000254399	0.0300629	RNF227	25.8905	4.81017	17.8874	3.38842	71.0068	88.556	196.841	4.92491
ENSG00000232656	29.1312	3.39751	0.930248	3.65227	0.000259936	0.0305475	IDI2-AS1	4.1294	8.76153	2.93167	0.793681	36.0021	46.1375	122.308	11.9858
ENSG00000226137	380.294	1.13239	0.312662	3.62178	0.000292579	0.0338702	BAIAP2-DT	262.755	134.826	333.742	226.883	487.397	474.953	775.793	345.999
ENSG00000284057	11.3679	6.92073	1.91632	3.61147	0.000304464	0.0348185	NA	0	0	0	0	31.5847	10.6795	0	48.679
ENSG00000076716	10968.6	1.17596	0.326067	3.6065	0.000310352	0.0351143	GPC4	5081.15	6440.92	5175.29	10432.4	17034.3	18550.5	7317.8	17716.2
ENSG00000123453	164.605	0.901442	0.250895	3.5929	0.000327013	0.0364183	SARDH	88.376	150.019	90.7894	132.178	187.438	252.914	168.03	247.095
ENSG00000170837	379.952	0.803361	0.223513	3.59425	0.000325326	0.0364183	GPR27	262.944	327.585	255.383	260.019	541.19	469.065	464.238	459.188
ENSG00000188316	19.3277	2.61654	0.729709	3.58573	0.000336141	0.0371319	ENO4	10.1369	4.94732	0	4.95987	30.2838	33.8562	49.1851	21.2527
ENSG00000258924	10.8918	6.88523	1.93232	3.5632	0.000366364	0.039558	NA	0	0	0	0	37.4704	39.1205	0	10.5435
ENSG00000158050	135.421	2.96435	0.837169	3.54092	0.000398727	0.0424066	DUSP2	6.71904	27.2958	64.8093	26.3112	379.71	450.313	33.4723	94.7378
ENSG00000092847	3504.74	0.741218	0.209649	3.53552	0.000406978	0.0428556	AGO1	2025.93	2585.33	2893.67	2975.56	3703.96	4578.58	4228.88	5046.03
ENSG00000132635	564.558	0.994519	0.282209	3.52405	0.000424998	0.0441593	PCED1A	319.694	556.119	286.628	364.225	789.593	880.003	682.479	637.724
ENSG00000164976	1407.19	0.955467	0.271074	3.52474	0.000423899	0.0441593	MYORG	686.659	826.644	1019.35	1279.2	1780.76	2269.1	1292.93	2102.92
ENSG00000166886	2266.83	2.20842	0.633843	3.48417	0.000493668	0.0497669	NAB2	700.705	1553.34	484.244	568.255	5500.38	6915.09	792.876	1619.73
