# Supplementary material for: mTORC2-mediated cell-cell interactions promote BMP4-induced WNT activation and mesoderm differentiation
Source: Stem Cell Reports. 2025 Oct 16;20(11):102680. doi: 10.1016/j.stemcr.2025.102680 (PMC12790719; doi:10.1016/j.stemcr.2025.102680)
Supplement: Table S3. GO enrichment analysis, related to Figure 3 [file mmc4.xlsx]

## Sheet: Table S3
Table S3: GO enrichment analysis, related to Figure 3
ONTOLOGY	ID	Description	Count	GeneRatio	BgRatio	pvalue	p.adjust	qvalue	gene ID
BP	GO:0060537	Muscle tissue development	16	16/106	408/18670	1.23722e-09	2.86293e-06	2.18532e-06	GATA4/SOX17/DKK1/GATA6/BMP2/MYOZ1/ANKRD1/TLL2/PAX7/IGFBP5/SHH/STRA6/TWIST1/NOX4/KEL/HLX
BP	GO:0060538	Skeletal muscle organ development	11	11/106	169/18670	3.18959e-09	3.23426e-06	2.46877e-06	SOX17/DKK1/MYOZ1/ANKRD1/TLL2/PAX7/SHH/STRA6/TWIST1/KEL/HLX
BP	GO:0009952	Anterior/posterior pattern specification	12	12/106	219/18670	4.19308e-09	3.23426e-06	2.46877e-06	GATA4/SOX17/CER1/FOXA2/DKK1/GBX2/BMP2/LHX1/GDF3/HES2/SHH/MSX2
BP	GO:0003002	Regionalization	14	14/106	351/18670	1.18048e-08	6.82905e-06	5.21273e-06	GATA4/SOX17/CER1/FOXA2/DKK1/GBX2/BMP2/LHX1/GDF3/LMX1B/PAX7/HES2/SHH/MSX2
BP	GO:0007519	Skeletal muscle tissue development	10	10/106	160/18670	2.53361e-08	1.17256e-05	8.95032e-06	SOX17/DKK1/MYOZ1/ANKRD1/TLL2/PAX7/SHH/TWIST1/KEL/HLX
BP	GO:0014706	Striated muscle tissue development	14	14/106	390/18670	4.41881e-08	1.70419e-05	1.30084e-05	GATA4/SOX17/DKK1/GATA6/BMP2/MYOZ1/ANKRD1/TLL2/PAX7/SHH/TWIST1/NOX4/KEL/HLX
BP	GO:0048562	Embryonic organ morphogenesis	12	12/106	288/18670	8.74846e-08	2.89199e-05	2.20751e-05	GATA4/SOX17/GBX2/LHX1/NTN1/ALDH1A3/TFAP2A/WNT9A/SHH/STRA6/TWIST1/HLX
BP	GO:2000380	Regulation of mesoderm development	5	5/106	21/18670	1.01539e-07	2.93703e-05	2.24189e-05	SOX17/CER1/DKK1/SHH/MIXL1
BP	GO:0048568	Embryonic organ development	14	14/106	428/18670	1.38953e-07	3.57263e-05	2.72705e-05	GATA4/SOX17/GBX2/LHX1/GDF3/NTN1/ALDH1A3/TFAP2A/WNT9A/SHH/KIT/STRA6/TWIST1/HLX
BP	GO:0007389	Pattern specification process	14	14/106	446/18670	2.29444e-07	5.18972e-05	3.9614e-05	GATA4/SOX17/CER1/FOXA2/DKK1/GBX2/BMP2/LHX1/GDF3/LMX1B/PAX7/HES2/SHH/MSX2
BP	GO:0007492	Endoderm development	7	7/106	76/18670	2.46702e-07	5.18972e-05	3.9614e-05	GATA4/SOX17/DKK1/GATA6/LHX1/GDF3/MIXL1
BP	GO:0060562	Epithelial tube morphogenesis	12	12/106	322/18670	2.91785e-07	5.62659e-05	4.29487e-05	GATA4/SOX17/GBX2/BMP2/LHX1/CXCR4/NTN1/SHH/MSX2/GDF7/COL4A1/TWIST1
BP	GO:0045165	cell fate commitment	11	11/106	271/18670	4.04457e-07	7.19934e-05	5.49538e-05	SOX17/FOXA2/DKK1/GATA6/BMP2/GDF3/MNX1/WNT9A/PAX7/SHH/GDF7
BP	GO:0060348	bone development	10	10/106	217/18670	4.40734e-07	7.23754e-05	5.52454e-05	SP5/CER1/BMP2/HAS2/TFAP2A/FLI1/ALPL/MSX2/KIT/TWIST1
BP	GO:0060900	embryonic camera-type eye formation	4	4/106	12/18670	4.69158e-07	7.23754e-05	5.52454e-05	ALDH1A3/TFAP2A/STRA6/TWIST1
BP	GO:0007517	muscle organ development	13	13/106	410/18670	5.72399e-07	8.149e-05	6.22027e-05	SOX17/DKK1/GATA6/BMP2/MYOZ1/ANKRD1/TLL2/PAX7/SHH/STRA6/TWIST1/KEL/HLX
BP	GO:0021515	cell differentiation in spinal cord	6	6/106	54/18670	6.01182e-07	8.149e-05	6.22027e-05	LHX1/LHX5/MNX1/PAX7/SHH/GDF7
BP	GO:0035270	endocrine system development	8	8/106	127/18670	6.33889e-07	8.149e-05	6.22027e-05	FOXA2/GATA6/BMP2/HNF4A/MNX1/SHH/STRA6/ANXA1
BP	GO:0042476	odontogenesis	8	8/106	132/18670	8.50757e-07	0.000100315	7.65721e-05	BMP2/WDR72/TFAP2A/SHH/ALPL/MSX2/DLX3/TWIST1
BP	GO:0051146	striated muscle cell differentiation	11	11/106	293/18670	8.74354e-07	0.000100315	7.65721e-05	GATA4/DKK1/GATA6/BMP2/MYOF/MYOZ1/ANKRD1/IGFBP5/SHH/NOX4/KEL
BP	GO:0021527	spinal cord association neuron differentiation	4	4/106	14/18670	9.40474e-07	0.000100315	7.65721e-05	LHX1/LHX5/PAX7/GDF7
BP	GO:0048565	digestive tract development	8	8/106	134/18670	9.53728e-07	0.000100315	7.65721e-05	GATA4/SOX17/GATA6/SHH/KIT/MIXL1/STRA6/HLX
BP	GO:0048732	gland development	13	13/106	434/18670	1.08325e-06	0.000103841	7.92635e-05	GATA6/BMP2/NTN1/ALDH1A3/HNF4A/IGFBP5/SHH/MSX2/GDF7/STRA6/ANXA1/CLDN1/HLX
BP	GO:0007369	gastrulation	9	9/106	185/18670	1.08956e-06	0.000103841	7.92635e-05	SOX17/CER1/FOXA2/DKK1/GATA6/LHX1/GDF3/HNF4A/MIXL1
BP	GO:0035115	embryonic forelimb morphogenesis	5	5/106	33/18670	1.12188e-06	0.000103841	7.92635e-05	TFAP2A/WNT9A/SHH/MSX2/TWIST1
BP	GO:0021924	cell proliferation in external granule layer	4	4/106	15/18670	1.27687e-06	0.000109432	8.35314e-05	GBX2/LHX1/LHX5/SHH
BP	GO:0021930	cerebellar granule cell precursor proliferation	4	4/106	15/18670	1.27687e-06	0.000109432	8.35314e-05	GBX2/LHX1/LHX5/SHH
BP	GO:1901862	negative regulation of muscle tissue development	6	6/106	62/18670	1.37935e-06	0.000113993	8.70131e-05	DKK1/BMP2/TLL2/IGFBP5/SHH/TWIST1
BP	GO:0021534	cell proliferation in hindbrain	4	4/106	16/18670	1.69506e-06	0.000135254	0.000103242	GBX2/LHX1/LHX5/SHH
BP	GO:0055123	digestive system development	8	8/106	146/18670	1.82309e-06	0.000140621	0.000107338	GATA4/SOX17/GATA6/SHH/KIT/MIXL1/STRA6/HLX
BP	GO:0042692	muscle cell differentiation	12	12/106	385/18670	1.91813e-06	0.000143179	0.000109291	GATA4/DKK1/GATA6/BMP2/MYOF/MYOZ1/ANKRD1/IGFBP5/SHH/KIT/NOX4/KEL
BP	GO:0003007	heart morphogenesis	10	10/106	259/18670	2.19764e-06	0.000158917	0.000121304	GATA4/SOX17/DKK1/GATA6/BMP2/HAS2/ANKRD1/SHH/MSX2/TWIST1
BP	GO:1901861	regulation of muscle tissue development	8	8/106	155/18670	2.85359e-06	0.000200097	0.000152738	SOX17/DKK1/GATA6/BMP2/TLL2/IGFBP5/SHH/TWIST1
BP	GO:0035136	forelimb morphogenesis	5	5/106	41/18670	3.41691e-06	0.000232551	0.00017751	TFAP2A/WNT9A/SHH/MSX2/TWIST1
BP	GO:0010470	regulation of gastrulation	5	5/106	42/18670	3.86122e-06	0.00025021	0.00019099	SOX17/FOXA2/DKK1/LHX1/HNF4A
BP	GO:0060349	bone morphogenesis	7	7/106	114/18670	3.89264e-06	0.00025021	0.00019099	SP5/CER1/HAS2/TFAP2A/ALPL/MSX2/TWIST1
BP	GO:0031214	biomineral tissue development	8	8/106	163/18670	4.1495e-06	0.000252683	0.000192877	CER1/BMP2/WDR72/TFAP2A/ALPL/MSX2/TWIST1/SPP1
BP	GO:0110148	NA	8	8/106	163/18670	4.1495e-06	0.000252683	0.000192877	CER1/BMP2/WDR72/TFAP2A/ALPL/MSX2/TWIST1/SPP1
BP	GO:0023019	signal transduction involved in regulation of gene expression	4	4/106	20/18670	4.43415e-06	0.000263093	0.000200823	SOX17/CER1/HNF4A/MSX2
BP	GO:0048593	camera-type eye morphogenesis	7	7/106	118/18670	4.89606e-06	0.000283237	0.0002162	DIO3/LHX1/ALDH1A3/TFAP2A/WNT9A/STRA6/TWIST1
BP	GO:0031016	pancreas development	6	6/106	78/18670	5.35529e-06	0.000297834	0.000227342	FOXA2/GATA6/HNF4A/MNX1/SHH/ANXA1
BP	GO:0031018	endocrine pancreas development	5	5/106	45/18670	5.47118e-06	0.000297834	0.000227342	FOXA2/GATA6/HNF4A/MNX1/ANXA1
BP	GO:0071772	response to BMP	8	8/106	170/18670	5.66322e-06	0.000297834	0.000227342	GATA4/CER1/DKK1/GATA6/BMP2/GDF3/MSX2/GDF7
BP	GO:0071773	cellular response to BMP stimulus	8	8/106	170/18670	5.66322e-06	0.000297834	0.000227342	GATA4/CER1/DKK1/GATA6/BMP2/GDF3/MSX2/GDF7
BP	GO:0021516	dorsal spinal cord development	4	4/106	22/18670	6.63642e-06	0.000337827	0.000257869	LHX1/LHX5/PAX7/GDF7
BP	GO:0001654	eye development	11	11/106	362/18670	6.71567e-06	0.000337827	0.000257869	DIO3/LHX1/GDF3/ALDH1A3/TFAP2A/WNT9A/SHH/COL4A1/STRA6/SIX6/TWIST1
BP	GO:0150063	visual system development	11	11/106	366/18670	7.45009e-06	0.000366798	0.000279983	DIO3/LHX1/GDF3/ALDH1A3/TFAP2A/WNT9A/SHH/COL4A1/STRA6/SIX6/TWIST1
BP	GO:0048546	digestive tract morphogenesis	5	5/106	49/18670	8.38681e-06	0.000399803	0.000305176	GATA4/SOX17/SHH/STRA6/HLX
BP	GO:0048880	sensory system development	11	11/106	371/18670	8.466e-06	0.000399803	0.000305176	DIO3/LHX1/GDF3/ALDH1A3/TFAP2A/WNT9A/SHH/COL4A1/STRA6/SIX6/TWIST1
BP	GO:0048705	skeletal system morphogenesis	9	9/106	239/18670	8.87198e-06	0.000409227	0.00031237	SP5/CER1/LHX1/HAS2/TFAP2A/WNT9A/ALPL/MSX2/TWIST1
BP	GO:0001706	endoderm formation	5	5/106	50/18670	9.27682e-06	0.000409227	0.00031237	SOX17/DKK1/GATA6/LHX1/MIXL1
BP	GO:0009948	anterior/posterior axis specification	5	5/106	50/18670	9.27682e-06	0.000409227	0.00031237	CER1/FOXA2/LHX1/GDF3/SHH
BP	GO:0001942	hair follicle development	6	6/106	86/18670	9.4496e-06	0.000409227	0.00031237	DKK4/DKK1/SOX21/IGFBP5/SHH/MSX2
BP	GO:0034505	tooth mineralization	4	4/106	24/18670	9.55639e-06	0.000409227	0.00031237	WDR72/TFAP2A/ALPL/MSX2
BP	GO:0021953	central nervous system neuron differentiation	8	8/106	183/18670	9.72666e-06	0.000409227	0.00031237	DKK1/GBX2/LHX1/LHX5/MNX1/PAX7/SHH/GDF7
BP	GO:0048641	regulation of skeletal muscle tissue development	5	5/106	51/18670	1.0239e-05	0.000423089	0.000322951	SOX17/DKK1/TLL2/SHH/TWIST1
BP	GO:0022404	molting cycle process	6	6/106	88/18670	1.07928e-05	0.000423299	0.000323111	DKK4/DKK1/SOX21/IGFBP5/SHH/MSX2
BP	GO:0022405	hair cycle process	6	6/106	88/18670	1.07928e-05	0.000423299	0.000323111	DKK4/DKK1/SOX21/IGFBP5/SHH/MSX2
BP	GO:0098773	skin epidermis development	6	6/106	88/18670	1.07928e-05	0.000423299	0.000323111	DKK4/DKK1/SOX21/IGFBP5/SHH/MSX2
BP	GO:0007498	mesoderm development	7	7/106	135/18670	1.18814e-05	0.000458227	0.000349773	SOX17/CER1/DKK1/LHX1/GDF3/SHH/MIXL1
BP	GO:0048596	embryonic camera-type eye morphogenesis	4	4/106	26/18670	1.33282e-05	0.000505597	0.000385931	ALDH1A3/TFAP2A/STRA6/TWIST1
BP	GO:0090596	sensory organ morphogenesis	9	9/106	256/18670	1.53624e-05	0.000573364	0.000437659	DIO3/GBX2/LHX1/NTN1/ALDH1A3/TFAP2A/WNT9A/STRA6/TWIST1
BP	GO:0048863	stem cell differentiation	9	9/106	257/18670	1.58455e-05	0.000582008	0.000444257	GATA4/SOX17/GBX2/GATA6/SOX21/SHH/MSX2/KIT/TWIST1
BP	GO:0001655	urogenital system development	10	10/106	330/18670	1.84475e-05	0.000666992	0.000509127	SOX17/CER1/BMP2/LHX1/HAS2/TFAP2A/SHH/COL4A1/STRA6/ANXA1
BP	GO:0007440	foregut morphogenesis	3	3/106	10/18670	2.07371e-05	0.000716205	0.000546691	GATA4/SOX17/SHH
BP	GO:0021936	regulation of cerebellar granule cell precursor proliferation	3	3/106	10/18670	2.07371e-05	0.000716205	0.000546691	LHX1/LHX5/SHH
BP	GO:0090009	primitive streak formation	3	3/106	10/18670	2.07371e-05	0.000716205	0.000546691	FOXA2/LHX1/GDF3
BP	GO:0048592	eye morphogenesis	7	7/106	149/18670	2.25537e-05	0.000767491	0.000585839	DIO3/LHX1/ALDH1A3/TFAP2A/WNT9A/STRA6/TWIST1
BP	GO:0048754	branching morphogenesis of an epithelial tube	7	7/106	150/18670	2.35485e-05	0.000789727	0.000602812	GBX2/BMP2/LHX1/SHH/MSX2/GDF7/COL4A1
BP	GO:0016202	regulation of striated muscle tissue development	7	7/106	152/18670	2.56466e-05	0.000847804	0.000647143	SOX17/DKK1/GATA6/BMP2/TLL2/SHH/TWIST1
BP	GO:0060485	mesenchyme development	9	9/106	279/18670	3.02759e-05	0.00094887	0.000724289	GATA4/CER1/FOXA2/GBX2/BMP2/HAS2/SHH/MSX2/TWIST1
BP	GO:0048634	regulation of muscle organ development	7	7/106	156/18670	3.03066e-05	0.00094887	0.000724289	SOX17/DKK1/GATA6/BMP2/TLL2/SHH/TWIST1
BP	GO:0060317	cardiac epithelial to mesenchymal transition	4	4/106	32/18670	3.12301e-05	0.00094887	0.000724289	BMP2/HAS2/MSX2/TWIST1
BP	GO:0061311	cell surface receptor signaling pathway involved in heart development	4	4/106	32/18670	3.12301e-05	0.00094887	0.000724289	SOX17/DKK1/BMP2/MSX2
BP	GO:0021510	spinal cord development	6	6/106	106/18670	3.12852e-05	0.00094887	0.000724289	LHX1/LHX5/MNX1/PAX7/SHH/GDF7
BP	GO:0048645	animal organ formation	5	5/106	64/18670	3.13454e-05	0.00094887	0.000724289	SOX17/DKK1/GATA6/BMP2/SHH
BP	GO:0030509	BMP signaling pathway	7	7/106	157/18670	3.15743e-05	0.00094887	0.000724289	GATA4/CER1/DKK1/BMP2/GDF3/MSX2/GDF7
BP	GO:0048608	reproductive structure development	11	11/106	431/18670	3.3924e-05	0.00100641	0.000768211	GATA4/GATA6/LHX1/SHH/DLX3/GDF7/KIT/STRA6/ANXA1/SPP1/ZFP42
BP	GO:0043583	ear development	8	8/106	219/18670	3.54968e-05	0.00103974	0.000793652	GBX2/BMP2/NTN1/ALDH1A3/TFAP2A/SHH/STRA6/TWIST1
BP	GO:0061458	reproductive system development	11	11/106	434/18670	3.61335e-05	0.00104022	0.000794015	GATA4/GATA6/LHX1/SHH/DLX3/GDF7/KIT/STRA6/ANXA1/SPP1/ZFP42
BP	GO:1905207	regulation of cardiocyte differentiation	5	5/106	66/18670	3.6412e-05	0.00104022	0.000794015	GATA4/SOX17/DKK1/GATA6/BMP2
BP	GO:0048642	negative regulation of skeletal muscle tissue development	3	3/106	12/18670	3.77046e-05	0.00106401	0.000812174	DKK1/TLL2/TWIST1
BP	GO:0048048	embryonic eye morphogenesis	4	4/106	34/18670	3.9926e-05	0.00111312	0.000849663	ALDH1A3/TFAP2A/STRA6/TWIST1
BP	GO:0042303	molting cycle	6	6/106	112/18670	4.26866e-05	0.00116208	0.000887036	DKK4/DKK1/SOX21/IGFBP5/SHH/MSX2
BP	GO:0042633	hair cycle	6	6/106	112/18670	4.26866e-05	0.00116208	0.000887036	DKK4/DKK1/SOX21/IGFBP5/SHH/MSX2
BP	GO:0072001	renal system development	9	9/106	293/18670	4.43332e-05	0.00119287	0.000910541	SOX17/CER1/BMP2/LHX1/HAS2/TFAP2A/SHH/COL4A1/STRA6
BP	GO:0035051	cardiocyte differentiation	7	7/106	167/18670	4.68299e-05	0.00124557	0.000950763	GATA4/SOX17/DKK1/GATA6/BMP2/TWIST1/NOX4
BP	GO:0003306	Wnt signaling pathway involved in heart development	3	3/106	13/18670	4.88136e-05	0.00126915	0.000968766	SOX17/DKK1/BMP2
BP	GO:0061029	eyelid development in camera-type eye	3	3/106	13/18670	4.88136e-05	0.00126915	0.000968766	TFAP2A/STRA6/TWIST1
BP	GO:0010453	regulation of cell fate commitment	4	4/106	36/18670	5.0272e-05	0.00129255	0.000986625	SOX17/DKK1/GDF3/PAX7
BP	GO:0031076	embryonic camera-type eye development	4	4/106	37/18670	5.61203e-05	0.00141155	0.00107746	ALDH1A3/TFAP2A/STRA6/TWIST1
BP	GO:0071542	dopaminergic neuron differentiation	4	4/106	37/18670	5.61203e-05	0.00141155	0.00107746	FOXA2/DKK1/LMX1B/SHH
BP	GO:0090092	regulation of transmembrane receptor protein serine/threonine kinase signaling pathway	8	8/106	241/18670	6.97299e-05	0.001735	0.00132436	GATA4/CER1/DKK1/BMP2/GDF3/SHH/MSX2/GDF7
BP	GO:0021532	neural tube patterning	4	4/106	40/18670	7.66475e-05	0.00185646	0.00141707	SOX17/GBX2/PAX7/SHH
BP	GO:0001711	endodermal cell fate commitment	3	3/106	15/18670	7.70181e-05	0.00185646	0.00141707	SOX17/DKK1/GATA6
BP	GO:0042074	cell migration involved in gastrulation	3	3/106	15/18670	7.70181e-05	0.00185646	0.00141707	SOX17/CER1/MIXL1
BP	GO:0030326	embryonic limb morphogenesis	6	6/106	125/18670	7.88606e-05	0.00186208	0.00142135	DKK1/TFAP2A/WNT9A/SHH/MSX2/TWIST1
BP	GO:0035113	embryonic appendage morphogenesis	6	6/106	125/18670	7.88606e-05	0.00186208	0.00142135	DKK1/TFAP2A/WNT9A/SHH/MSX2/TWIST1
BP	GO:0061138	morphogenesis of a branching epithelium	7	7/106	182/18670	8.06275e-05	0.00188457	0.00143852	GBX2/BMP2/LHX1/SHH/MSX2/GDF7/COL4A1
BP	GO:0048706	embryonic skeletal system development	6	6/106	126/18670	8.24259e-05	0.00190734	0.0014559	LHX1/TFAP2A/WNT9A/PAX7/SHH/TWIST1
BP	GO:0043010	camera-type eye development	9	9/106	319/18670	8.52329e-05	0.00195276	0.00149058	DIO3/LHX1/ALDH1A3/TFAP2A/WNT9A/SHH/COL4A1/STRA6/TWIST1
BP	GO:0001503	ossification	10	10/106	398/18670	8.93935e-05	0.00202801	0.00154801	CER1/DKK1/BMP2/TFAP2A/IGFBP5/SHH/ALPL/MSX2/TWIST1/SPP1
BP	GO:0110110	positive regulation of animal organ morphogenesis	5	5/106	81/18670	9.75885e-05	0.0021764	0.00166128	DKK1/BMP2/LHX1/TFAP2A/TWIST1
BP	GO:2000027	regulation of animal organ morphogenesis	8	8/106	253/18670	9.78157e-05	0.0021764	0.00166128	DIO3/SOX17/DKK1/BMP2/LHX1/TFAP2A/SHH/TWIST1
BP	GO:0045995	regulation of embryonic development	6	6/106	132/18670	0.000106608	0.00234944	0.00179337	SOX17/FOXA2/DKK1/LHX1/HNF4A/SHH
BP	GO:0003197	endocardial cushion development	4	4/106	44/18670	0.000111885	0.00244247	0.00186438	GATA4/BMP2/MSX2/TWIST1
BP	GO:0035987	endodermal cell differentiation	4	4/106	45/18670	0.000122267	0.00262923	0.00200694	SOX17/DKK1/GATA6/MIXL1
BP	GO:0009798	axis specification	5	5/106	85/18670	0.000122713	0.00262923	0.00200694	CER1/FOXA2/LHX1/GDF3/SHH
BP	GO:0001763	morphogenesis of a branching structure	7	7/106	196/18670	0.000128034	0.00271808	0.00207476	GBX2/BMP2/LHX1/SHH/MSX2/GDF7/COL4A1
BP	GO:0061008	hepaticobiliary system development	6	6/106	138/18670	0.000136119	0.00284398	0.00217086	SOX17/GATA6/HNF4A/ANXA1/CLDN1/HLX
BP	GO:0045683	negative regulation of epidermis development	3	3/106	18/18670	0.000136422	0.00284398	0.00217086	DKK4/GDF3/MSX2
BP	GO:0007548	sex differentiation	8	8/106	270/18670	0.000153128	0.00316373	0.00241493	GATA4/GATA6/LHX1/HNF4A/SHH/KIT/STRA6/ZFP42
BP	GO:0009953	dorsal/ventral pattern formation	5	5/106	90/18670	0.00016077	0.00326335	0.00249097	CER1/LHX1/LMX1B/PAX7/SHH
BP	GO:0042475	odontogenesis of dentin-containing tooth	5	5/106	90/18670	0.00016077	0.00326335	0.00249097	BMP2/WDR72/SHH/MSX2/DLX3
BP	GO:0007178	transmembrane receptor protein serine/threonine kinase signaling pathway	9	9/106	349/18670	0.000167972	0.00337836	0.00257876	GATA4/CER1/DKK1/BMP2/GDF3/HNF4A/SHH/MSX2/GDF7
BP	GO:0030510	regulation of BMP signaling pathway	5	5/106	91/18670	0.000169356	0.00337836	0.00257876	GATA4/CER1/DKK1/GDF3/MSX2
BP	GO:0009612	response to mechanical stimulus	7	7/106	210/18670	0.000195948	0.00387541	0.00295817	GATA4/CXCR4/TNFRSF8/ANKRD1/KIT/STRA6/TRPA1
BP	GO:0035107	appendage morphogenesis	6	6/106	148/18670	0.000199367	0.00387676	0.0029592	DKK1/TFAP2A/WNT9A/SHH/MSX2/TWIST1
BP	GO:0035108	limb morphogenesis	6	6/106	148/18670	0.000199367	0.00387676	0.0029592	DKK1/TFAP2A/WNT9A/SHH/MSX2/TWIST1
BP	GO:0003179	heart valve morphogenesis	4	4/106	52/18670	0.000215492	0.0041554	0.00317189	GATA4/BMP2/STRA6/TWIST1
BP	GO:0001708	cell fate specification	5	5/106	99/18670	0.000251291	0.00480568	0.00366826	SOX17/FOXA2/DKK1/MNX1/SHH
BP	GO:0048762	mesenchymal cell differentiation	7	7/106	220/18670	0.000260327	0.00493768	0.00376902	FOXA2/GBX2/BMP2/HAS2/SHH/MSX2/TWIST1
BP	GO:0001649	osteoblast differentiation	7	7/106	225/18670	0.000298368	0.00561319	0.00428465	BMP2/IGFBP5/SHH/ALPL/MSX2/TWIST1/SPP1
BP	GO:0021915	neural tube development	6	6/106	160/18670	0.000303667	0.00566682	0.00432558	SOX17/GBX2/PAX7/SHH/GDF7/TWIST1
BP	GO:0090100	positive regulation of transmembrane receptor protein serine/threonine kinase signaling pathway	5	5/106	104/18670	0.000315946	0.00584879	0.00446448	GATA4/BMP2/GDF3/MSX2/GDF7
BP	GO:0030900	forebrain development	9	9/106	381/18670	0.000321331	0.00590126	0.00450454	DKK1/GBX2/BMP2/LHX1/CXCR4/LHX5/ALDH1A3/SHH/GDF7
BP	GO:0003181	atrioventricular valve morphogenesis	3	3/106	24/18670	0.000330099	0.00592132	0.00451984	GATA4/BMP2/TWIST1
BP	GO:0021871	forebrain regionalization	3	3/106	24/18670	0.000330099	0.00592132	0.00451984	BMP2/LHX1/SHH
BP	GO:0046639	negative regulation of alpha-beta T cell differentiation	3	3/106	24/18670	0.000330099	0.00592132	0.00451984	SHH/ANXA1/HLX
BP	GO:0045843	negative regulation of striated muscle tissue development	4	4/106	59/18670	0.000351409	0.00625508	0.00477461	DKK1/BMP2/TLL2/TWIST1
BP	GO:0048635	negative regulation of muscle organ development	4	4/106	60/18670	0.000374877	0.00662186	0.00505458	DKK1/BMP2/TLL2/TWIST1
BP	GO:0003170	heart valve development	4	4/106	61/18670	0.000399444	0.00700237	0.00534503	GATA4/BMP2/STRA6/TWIST1
BP	GO:0003171	atrioventricular valve development	3	3/106	26/18670	0.000420556	0.00726244	0.00554355	GATA4/BMP2/TWIST1
BP	GO:0042481	regulation of odontogenesis	3	3/106	26/18670	0.000420556	0.00726244	0.00554355	BMP2/TFAP2A/SHH
BP	GO:0060393	regulation of pathway-restricted SMAD protein phosphorylation	4	4/106	62/18670	0.000425141	0.00728722	0.00556246	DKK1/BMP2/GDF3/GDF7
BP	GO:0002065	columnar/cuboidal epithelial cell differentiation	5	5/106	112/18670	0.000444681	0.00756612	0.00577535	GATA4/GATA6/BMP2/HNF4A/DLX3
BP	GO:0051896	regulation of protein kinase B signaling	7	7/106	244/18670	0.000485668	0.00820318	0.00626163	GATA4/NRG2/IGFBP5/KIT/NOX4/PIK3AP1/FGF17
BP	GO:0051897	positive regulation of protein kinase B signaling	6	6/106	176/18670	0.000504491	0.00845936	0.00645717	NRG2/IGFBP5/KIT/NOX4/PIK3AP1/FGF17
BP	GO:0060389	pathway-restricted SMAD protein phosphorylation	4	4/106	65/18670	0.0005093	0.00847857	0.00647184	DKK1/BMP2/GDF3/GDF7
BP	GO:0001702	gastrulation with mouth forming second	3	3/106	28/18670	0.000525549	0.00862496	0.00658358	FOXA2/LHX1/GDF3
BP	GO:0035116	embryonic hindlimb morphogenesis	3	3/106	28/18670	0.000525549	0.00862496	0.00658358	SHH/MSX2/TWIST1
BP	GO:1904888	cranial skeletal system development	4	4/106	66/18670	0.000539809	0.00879661	0.0067146	LHX1/TFAP2A/MSX2/TWIST1
BP	GO:0045926	negative regulation of growth	7	7/106	249/18670	0.000547967	0.00880211	0.0067188	SOX17/NTN1/MYOZ1/HNF4A/TLL2/IGFBP5/SPP1
BP	GO:0048736	appendage development	6	6/106	179/18670	0.000551558	0.00880211	0.0067188	DKK1/TFAP2A/WNT9A/SHH/MSX2/TWIST1
BP	GO:0060173	limb development	6	6/106	179/18670	0.000551558	0.00880211	0.0067188	DKK1/TFAP2A/WNT9A/SHH/MSX2/TWIST1
BP	GO:0042471	ear morphogenesis	5	5/106	118/18670	0.000564593	0.00894841	0.00683047	GBX2/NTN1/ALDH1A3/TFAP2A/TWIST1
BP	GO:0061371	determination of heart left/right asymmetry	4	4/106	67/18670	0.000571596	0.00899777	0.00686815	GATA4/SOX17/CER1/SHH
BP	GO:0050974	detection of mechanical stimulus involved in sensory perception	3	3/106	29/18670	0.000583777	0.00906618	0.00692037	CXCR4/KIT/TRPA1
BP	GO:0060914	heart formation	3	3/106	29/18670	0.000583777	0.00906618	0.00692037	SOX17/DKK1/BMP2
BP	GO:0022612	gland morphogenesis	5	5/106	120/18670	0.000609504	0.00940261	0.00717717	NTN1/IGFBP5/SHH/MSX2/GDF7
BP	GO:0001704	formation of primary germ layer	5	5/106	121/18670	0.000632939	0.00969947	0.00740377	SOX17/DKK1/GATA6/LHX1/MIXL1
BP	GO:0043588	skin development	9	9/106	419/18670	0.000638538	0.0097209	0.00742013	DKK4/DKK1/SFN/SOX21/IGFBP5/SHH/MSX2/ANXA1/CLDN1
BP	GO:0060395	SMAD protein signal transduction	4	4/106	70/18670	0.000674921	0.0102076	0.00779165	BMP2/GDF3/HNF4A/GDF7
BP	GO:0001569	branching involved in blood vessel morphogenesis	3	3/106	32/18670	0.000782695	0.0117607	0.00897718	GBX2/SHH/COL4A1
BP	GO:0048839	inner ear development	6	6/106	192/18670	0.000796308	0.0118881	0.0090744	GBX2/BMP2/NTN1/ALDH1A3/TFAP2A/SHH
BP	GO:0048638	regulation of developmental growth	8	8/106	347/18670	0.00081546	0.012096	0.00923307	DIO3/GATA6/CXCR4/NTN1/MYOZ1/TLL2/SPP1/HLX
BP	GO:0043491	protein kinase B signaling	7	7/106	269/18670	0.000863689	0.0127298	0.00971687	GATA4/NRG2/IGFBP5/KIT/NOX4/PIK3AP1/FGF17
BP	GO:0031099	regeneration	6	6/106	198/18670	0.000934229	0.0134759	0.0102864	GATA4/MYOZ1/PAX7/ANXA1/SPP1/CLDN1
BP	GO:0048566	embryonic digestive tract development	3	3/106	34/18670	0.000936539	0.0134759	0.0102864	SHH/STRA6/HLX
BP	GO:0060795	cell fate commitment involved in formation of primary germ layer	3	3/106	34/18670	0.000936539	0.0134759	0.0102864	SOX17/DKK1/GATA6
BP	GO:0055007	cardiac muscle cell differentiation	5	5/106	132/18670	0.000937605	0.0134759	0.0102864	GATA4/DKK1/GATA6/BMP2/NOX4
BP	GO:0042246	tissue regeneration	4	4/106	78/18670	0.00101418	0.0143938	0.010987	GATA4/MYOZ1/PAX7/ANXA1
BP	GO:0061333	renal tubule morphogenesis	4	4/106	78/18670	0.00101418	0.0143938	0.010987	BMP2/LHX1/SHH/COL4A1
BP	GO:0003203	endocardial cushion morphogenesis	3	3/106	35/18670	0.00102013	0.0143938	0.010987	BMP2/MSX2/TWIST1
BP	GO:0001889	liver development	5	5/106	135/18670	0.00103693	0.0145421	0.0111003	GATA6/HNF4A/ANXA1/CLDN1/HLX
BP	GO:0001822	kidney development	7	7/106	278/18670	0.00104596	0.0145638	0.0111168	CER1/BMP2/LHX1/HAS2/TFAP2A/SHH/STRA6
BP	GO:0030278	regulation of ossification	6	6/106	203/18670	0.00106264	0.0145638	0.0111168	DKK1/BMP2/TFAP2A/IGFBP5/MSX2/TWIST1
BP	GO:0001570	vasculogenesis	4	4/106	79/18670	0.00106365	0.0145638	0.0111168	SOX17/HAS2/ACKR3/SHH
BP	GO:0003151	outflow tract morphogenesis	4	4/106	79/18670	0.00106365	0.0145638	0.0111168	SOX17/GATA6/MSX2/TWIST1
BP	GO:0035265	organ growth	6	6/106	204/18670	0.00108987	0.014835	0.0113238	GATA4/CER1/GATA6/SHH/MSX2/HLX
BP	GO:0035137	hindlimb morphogenesis	3	3/106	36/18670	0.0011083	0.0149105	0.0113814	SHH/MSX2/TWIST1
BP	GO:0060428	lung epithelium development	3	3/106	36/18670	0.0011083	0.0149105	0.0113814	GATA6/SHH/STRA6
BP	GO:0003156	regulation of animal organ formation	3	3/106	37/18670	0.00120114	0.0159738	0.0121931	DKK1/BMP2/SHH
BP	GO:1905314	semi-lunar valve development	3	3/106	37/18670	0.00120114	0.0159738	0.0121931	GATA4/STRA6/TWIST1
BP	GO:0001837	epithelial to mesenchymal transition	5	5/106	141/18670	0.00125876	0.0166445	0.012705	FOXA2/BMP2/HAS2/MSX2/TWIST1
BP	GO:0001667	ameboidal-type cell migration	9	9/106	462/18670	0.00126863	0.0166796	0.0127318	SOX17/CER1/GBX2/HAS2/SHH/KIT/MIXL1/TWIST1/ANXA1
BP	GO:0046636	negative regulation of alpha-beta T cell activation	3	3/106	38/18670	0.00129874	0.016979	0.0129604	SHH/ANXA1/HLX
BP	GO:0008544	epidermis development	9	9/106	464/18670	0.00130711	0.0169924	0.0129706	DKK4/DKK1/GDF3/SFN/SOX21/IGFBP5/SHH/MSX2/ANXA1
BP	GO:0090287	regulation of cellular response to growth factor stimulus	7	7/106	292/18670	0.00138832	0.0175263	0.0133781	GATA4/CER1/DKK1/GDF3/MYOF/FGFBP3/MSX2
BP	GO:0021694	cerebellar Purkinje cell layer formation	2	2/106	10/18670	0.00139487	0.0175263	0.0133781	LHX1/LHX5
BP	GO:0032525	somite rostral/caudal axis specification	2	2/106	10/18670	0.00139487	0.0175263	0.0133781	LHX1/GDF3
BP	GO:0045625	regulation of T-helper 1 cell differentiation	2	2/106	10/18670	0.00139487	0.0175263	0.0133781	ANXA1/HLX
BP	GO:1904338	regulation of dopaminergic neuron differentiation	2	2/106	10/18670	0.00139487	0.0175263	0.0133781	DKK1/SHH
BP	GO:0045682	regulation of epidermis development	4	4/106	85/18670	0.00139661	0.0175263	0.0133781	DKK4/GDF3/SFN/MSX2
BP	GO:2000826	regulation of heart morphogenesis	3	3/106	39/18670	0.0014012	0.0175263	0.0133781	DKK1/BMP2/TWIST1
BP	GO:0006869	lipid transport	8	8/106	380/18670	0.0014574	0.0181313	0.0138399	ERFE/ABCC3/SLCO2A1/SHH/STRA6/ATP10A/ANXA1/SPP1
BP	GO:0003012	muscle system process	9	9/106	472/18670	0.00147058	0.0181975	0.0138904	GATA4/GATA6/CXCR4/MYOF/MYOZ1/IGFBP5/KIT/HTR1D/GALR2
BP	GO:0050890	cognition	7	7/106	296/18670	0.00150068	0.0184711	0.0140993	DKK1/ITPR3/LRRN4/KIT/STRA6/CBR3/GALR2
BP	GO:0050769	positive regulation of neurogenesis	9	9/106	474/18670	0.00151392	0.0185355	0.0141485	DKK1/BMP2/CXCR4/NTN1/ANKRD1/DPYSL3/SHH/GDF7/KIT
BP	GO:0070098	chemokine-mediated signaling pathway	4	4/106	88/18670	0.00158769	0.0193364	0.0147598	CXCL11/CXCR4/CXCL5/ACKR3
BP	GO:0040019	positive regulation of embryonic development	3	3/106	41/18670	0.00162102	0.0194354	0.0148354	FOXA2/LHX1/SHH
BP	GO:0043403	skeletal muscle tissue regeneration	3	3/106	41/18670	0.00162102	0.0194354	0.0148354	MYOZ1/PAX7/ANXA1
BP	GO:0048286	lung alveolus development	3	3/106	41/18670	0.00162102	0.0194354	0.0148354	GATA6/IGFBP5/STRA6
BP	GO:0016331	morphogenesis of embryonic epithelium	5	5/106	150/18670	0.00165486	0.0196421	0.0149931	ALDH1A3/TFAP2A/SHH/GDF7/TWIST1
BP	GO:0061053	somite development	4	4/106	89/18670	0.00165523	0.0196421	0.0149931	DKK1/LHX1/GDF3/SHH
BP	GO:0042482	positive regulation of odontogenesis	2	2/106	11/18670	0.00169853	0.0198505	0.0151522	BMP2/TFAP2A
BP	GO:0045628	regulation of T-helper 2 cell differentiation	2	2/106	11/18670	0.00169853	0.0198505	0.0151522	ANXA1/HLX
BP	GO:1905902	regulation of mesoderm formation	2	2/106	11/18670	0.00169853	0.0198505	0.0151522	SOX17/DKK1
BP	GO:0060326	cell chemotaxis	7	7/106	304/18670	0.00174663	0.02031	0.015503	CXCL11/CXCR4/CXCL5/ITGA9/ACKR3/KIT/ANXA1
BP	GO:0030595	leukocyte chemotaxis	6	6/106	224/18670	0.00175592	0.020316	0.0155075	CXCL11/CXCR4/CXCL5/ITGA9/KIT/ANXA1
BP	GO:0045665	negative regulation of neuron differentiation	6	6/106	225/18670	0.00179585	0.0206746	0.0157813	DIO3/DKK1/NTN1/DPYSL3/SHH/SPP1
BP	GO:0032924	activin receptor signaling pathway	3	3/106	43/18670	0.00186128	0.0212168	0.0161951	CER1/SHH/GDF7
BP	GO:0045687	positive regulation of glial cell differentiation	3	3/106	43/18670	0.00186128	0.0212168	0.0161951	BMP2/CXCR4/SHH
BP	GO:0048704	embryonic skeletal system morphogenesis	4	4/106	93/18670	0.0019454	0.0220669	0.0168441	LHX1/TFAP2A/WNT9A/TWIST1
BP	GO:0050982	detection of mechanical stimulus	3	3/106	44/18670	0.00198929	0.0222703	0.0169993	CXCR4/KIT/TRPA1
BP	GO:1904018	positive regulation of vasculature development	6	6/106	230/18670	0.00200596	0.0222703	0.0169993	GATA4/GATA6/CXCR4/KIT/TWIST1/ANXA1
BP	GO:0014831	gastro-intestinal system smooth muscle contraction	2	2/106	12/18670	0.0020307	0.0222703	0.0169993	KIT/HTR1D
BP	GO:0021903	rostrocaudal neural tube patterning	2	2/106	12/18670	0.0020307	0.0222703	0.0169993	SOX17/GBX2
BP	GO:0042659	regulation of cell fate specification	2	2/106	12/18670	0.0020307	0.0222703	0.0169993	SOX17/DKK1
BP	GO:2000543	positive regulation of gastrulation	2	2/106	12/18670	0.0020307	0.0222703	0.0169993	FOXA2/LHX1
BP	GO:2001053	regulation of mesenchymal cell apoptotic process	2	2/106	12/18670	0.0020307	0.0222703	0.0169993	SHH/MSX2
BP	GO:0061326	renal tubule development	4	4/106	95/18670	0.00210291	0.0228456	0.0174384	BMP2/LHX1/SHH/COL4A1
BP	GO:0045581	negative regulation of T cell differentiation	3	3/106	45/18670	0.00212264	0.0228456	0.0174384	SHH/ANXA1/HLX
BP	GO:0048483	autonomic nervous system development	3	3/106	45/18670	0.00212264	0.0228456	0.0174384	GBX2/TFAP2A/HLX
BP	GO:0048701	embryonic cranial skeleton morphogenesis	3	3/106	45/18670	0.00212264	0.0228456	0.0174384	LHX1/TFAP2A/TWIST1
BP	GO:0048738	cardiac muscle tissue development	6	6/106	233/18670	0.00214066	0.0229328	0.017505	GATA4/DKK1/GATA6/BMP2/ANKRD1/NOX4
BP	GO:0046661	male sex differentiation	5	5/106	160/18670	0.00219482	0.0234047	0.0178652	GATA4/GATA6/SHH/KIT/ZFP42
BP	GO:0002067	glandular epithelial cell differentiation	3	3/106	46/18670	0.00226143	0.023651	0.0180533	GATA6/BMP2/HNF4A
BP	GO:0060443	mammary gland morphogenesis	3	3/106	46/18670	0.00226143	0.023651	0.0180533	NTN1/IGFBP5/MSX2
BP	GO:0001657	ureteric bud development	4	4/106	97/18670	0.00226903	0.023651	0.0180533	CER1/BMP2/LHX1/SHH
BP	GO:1990868	response to chemokine	4	4/106	97/18670	0.00226903	0.023651	0.0180533	CXCL11/CXCR4/CXCL5/ACKR3
BP	GO:1990869	cellular response to chemokine	4	4/106	97/18670	0.00226903	0.023651	0.0180533	CXCL11/CXCR4/CXCL5/ACKR3
BP	GO:0042472	inner ear morphogenesis	4	4/106	98/18670	0.00235538	0.0236887	0.018082	GBX2/NTN1/ALDH1A3/TFAP2A
BP	GO:0072163	mesonephric epithelium development	4	4/106	98/18670	0.00235538	0.0236887	0.018082	CER1/BMP2/LHX1/SHH
BP	GO:0072164	mesonephric tubule development	4	4/106	98/18670	0.00235538	0.0236887	0.018082	CER1/BMP2/LHX1/SHH
BP	GO:0015718	monocarboxylic acid transport	5	5/106	163/18670	0.00237928	0.0236887	0.018082	ERFE/ABCC3/SLCO2A1/STRA6/ANXA1
BP	GO:0002829	negative regulation of type 2 immune response	2	2/106	13/18670	0.00239104	0.0236887	0.018082	ANXA1/HLX
BP	GO:0010454	negative regulation of cell fate commitment	2	2/106	13/18670	0.00239104	0.0236887	0.018082	SOX17/DKK1
BP	GO:0021794	thalamus development	2	2/106	13/18670	0.00239104	0.0236887	0.018082	GBX2/SHH
BP	GO:0021978	telencephalon regionalization	2	2/106	13/18670	0.00239104	0.0236887	0.018082	BMP2/SHH
BP	GO:0050966	detection of mechanical stimulus involved in sensory perception of pain	2	2/106	13/18670	0.00239104	0.0236887	0.018082	CXCR4/TRPA1
BP	GO:0097152	mesenchymal cell apoptotic process	2	2/106	13/18670	0.00239104	0.0236887	0.018082	SHH/MSX2
BP	GO:0014911	positive regulation of smooth muscle cell migration	3	3/106	47/18670	0.00240573	0.0236887	0.018082	HAS2/IGFBP5/NOX4
BP	GO:0046638	positive regulation of alpha-beta T cell differentiation	3	3/106	47/18670	0.00240573	0.0236887	0.018082	SHH/ANXA1/HLX
BP	GO:0048806	genitalia development	3	3/106	47/18670	0.00240573	0.0236887	0.018082	LHX1/SHH/STRA6
BP	GO:0010876	lipid localization	8	8/106	415/18670	0.00252312	0.0247394	0.018884	ERFE/ABCC3/SLCO2A1/SHH/STRA6/ATP10A/ANXA1/SPP1
BP	GO:0010862	positive regulation of pathway-restricted SMAD protein phosphorylation	3	3/106	48/18670	0.0025556	0.0247434	0.018887	BMP2/GDF3/GDF7
BP	GO:0021517	ventral spinal cord development	3	3/106	48/18670	0.0025556	0.0247434	0.018887	LHX1/MNX1/SHH
BP	GO:0060324	face development	3	3/106	48/18670	0.0025556	0.0247434	0.018887	DKK1/ALDH1A3/STRA6
BP	GO:0001823	mesonephros development	4	4/106	102/18670	0.00272347	0.0261429	0.0199553	CER1/BMP2/LHX1/SHH
BP	GO:0003188	heart valve formation	2	2/106	14/18670	0.00277923	0.0261429	0.0199553	GATA4/TWIST1
BP	GO:0007501	mesodermal cell fate specification	2	2/106	14/18670	0.00277923	0.0261429	0.0199553	SOX17/DKK1
BP	GO:0021692	cerebellar Purkinje cell layer morphogenesis	2	2/106	14/18670	0.00277923	0.0261429	0.0199553	LHX1/LHX5
BP	GO:0045064	T-helper 2 cell differentiation	2	2/106	14/18670	0.00277923	0.0261429	0.0199553	ANXA1/HLX
BP	GO:0045605	negative regulation of epidermal cell differentiation	2	2/106	14/18670	0.00277923	0.0261429	0.0199553	GDF3/MSX2
BP	GO:0060911	cardiac cell fate commitment	2	2/106	14/18670	0.00277923	0.0261429	0.0199553	SOX17/DKK1
BP	GO:0014812	muscle cell migration	4	4/106	104/18670	0.00292152	0.02737	0.020892	HAS2/IGFBP5/NOX4/ANXA1
BP	GO:0021537	telencephalon development	6	6/106	249/18670	0.00297793	0.027786	0.0212095	BMP2/LHX1/CXCR4/LHX5/ALDH1A3/SHH
BP	GO:0060070	canonical Wnt signaling pathway	7	7/106	335/18670	0.00300849	0.0279584	0.0213411	SOX17/DKK4/DKK1/BMP2/FZD10/WNT9A/SHH
BP	GO:0055002	striated muscle cell development	5	5/106	173/18670	0.00307599	0.0284714	0.0217327	GATA4/MYOF/MYOZ1/ANKRD1/KEL
BP	GO:0003128	heart field specification	2	2/106	15/18670	0.00319496	0.0289233	0.0220776	DKK1/BMP2
BP	GO:0043584	nose development	2	2/106	15/18670	0.00319496	0.0289233	0.0220776	ALDH1A3/STRA6
BP	GO:0048368	lateral mesoderm development	2	2/106	15/18670	0.00319496	0.0289233	0.0220776	CER1/SHH
BP	GO:0070365	hepatocyte differentiation	2	2/106	15/18670	0.00319496	0.0289233	0.0220776	HNF4A/ANXA1
BP	GO:0030514	negative regulation of BMP signaling pathway	3	3/106	52/18670	0.00321231	0.0289233	0.0220776	CER1/DKK1/GDF3
BP	GO:0072132	mesenchyme morphogenesis	3	3/106	52/18670	0.00321231	0.0289233	0.0220776	BMP2/MSX2/TWIST1
BP	GO:2000179	positive regulation of neural precursor cell proliferation	3	3/106	52/18670	0.00321231	0.0289233	0.0220776	LHX1/LHX5/SHH
BP	GO:0007599	hemostasis	7	7/106	341/18670	0.00331771	0.0297565	0.0227137	GATA4/FOXA2/GATA6/ITPR3/HNF4A/FLI1/SHH
BP	GO:0007611	learning or memory	6	6/106	256/18670	0.00341277	0.030491	0.0232743	DKK1/ITPR3/LRRN4/KIT/STRA6/GALR2
BP	GO:0090090	negative regulation of canonical Wnt signaling pathway	5	5/106	178/18670	0.00347471	0.030925	0.0236056	SOX17/DKK4/DKK1/BMP2/SHH
BP	GO:0043406	positive regulation of MAP kinase activity	6	6/106	258/18670	0.00354529	0.0314308	0.0239916	DKK1/BMP2/CXCR4/FZD10/KIT/NOX4
BP	GO:1903034	regulation of response to wounding	5	5/106	179/18670	0.00355871	0.0314308	0.0239916	FOXA2/CXCR4/MYOZ1/ANXA1/SPP1
BP	GO:0042447	hormone catabolic process	2	2/106	16/18670	0.0036379	0.031647	0.0241567	DIO3/SPP1
BP	GO:0043252	sodium-independent organic anion transport	2	2/106	16/18670	0.0036379	0.031647	0.0241567	SLCO2A1/SLCO4C1
BP	GO:0045623	negative regulation of T-helper cell differentiation	2	2/106	16/18670	0.0036379	0.031647	0.0241567	ANXA1/HLX
BP	GO:0072189	ureter development	2	2/106	16/18670	0.0036379	0.031647	0.0241567	LHX1/SHH
BP	GO:0045620	negative regulation of lymphocyte differentiation	3	3/106	55/18670	0.00376676	0.0325235	0.0248257	SHH/ANXA1/HLX
BP	GO:0060042	retina morphogenesis in camera-type eye	3	3/106	55/18670	0.00376676	0.0325235	0.0248257	DIO3/LHX1/TFAP2A
BP	GO:0003279	cardiac septum development	4	4/106	112/18670	0.00381234	0.0327946	0.0250327	GATA4/GATA6/MSX2/STRA6
BP	GO:0048640	negative regulation of developmental growth	4	4/106	113/18670	0.00393524	0.0337265	0.025744	NTN1/MYOZ1/TLL2/SPP1
BP	GO:0048639	positive regulation of developmental growth	5	5/106	184/18670	0.00400075	0.0341614	0.026076	DIO3/GATA6/CXCR4/NTN1/HLX
BP	GO:0030282	bone mineralization	4	4/106	114/18670	0.0040608	0.0344394	0.0262882	CER1/BMP2/TFAP2A/TWIST1
BP	GO:0030540	female genitalia development	2	2/106	17/18670	0.00410773	0.0344394	0.0262882	LHX1/STRA6
BP	GO:0035855	megakaryocyte development	2	2/106	17/18670	0.00410773	0.0344394	0.0262882	FLI1/KIT
BP	GO:0038092	nodal signaling pathway	2	2/106	17/18670	0.00410773	0.0344394	0.0262882	CER1/SHH
BP	GO:0070166	enamel mineralization	2	2/106	17/18670	0.00410773	0.0344394	0.0262882	WDR72/MSX2
BP	GO:0001755	neural crest cell migration	3	3/106	57/18670	0.00416683	0.0346195	0.0264257	GBX2/SHH/TWIST1
BP	GO:0014888	striated muscle adaptation	3	3/106	57/18670	0.00416683	0.0346195	0.0264257	GATA6/MYOZ1/IGFBP5
BP	GO:0055001	muscle cell development	5	5/106	186/18670	0.00418811	0.0346195	0.0264257	GATA4/MYOF/MYOZ1/ANKRD1/KEL
BP	GO:0046660	female sex differentiation	4	4/106	115/18670	0.00418905	0.0346195	0.0264257	LHX1/KIT/STRA6/ZFP42
BP	GO:0045927	positive regulation of growth	6	6/106	270/18670	0.0044224	0.0364179	0.0277984	DIO3/GATA6/CXCR4/SFN/NTN1/HLX
BP	GO:0001658	branching involved in ureteric bud morphogenesis	3	3/106	59/18670	0.00459178	0.0373824	0.0285346	BMP2/LHX1/SHH
BP	GO:0048557	embryonic digestive tract morphogenesis	2	2/106	18/18670	0.00460414	0.0373824	0.0285346	SHH/HLX
BP	GO:0097094	craniofacial suture morphogenesis	2	2/106	18/18670	0.00460414	0.0373824	0.0285346	MSX2/TWIST1
BP	GO:2000479	regulation of cAMP-dependent protein kinase activity	2	2/106	18/18670	0.00460414	0.0373824	0.0285346	NPFFR2/PKIB
BP	GO:0061448	connective tissue development	6	6/106	273/18670	0.00466471	0.0377418	0.0288089	CER1/BMP2/WNT9A/PAX7/MSX2/GDF7
BP	GO:0007368	determination of left/right symmetry	4	4/106	119/18670	0.00472942	0.0381319	0.0291068	GATA4/SOX17/CER1/SHH
BP	GO:0007411	axon guidance	6	6/106	276/18670	0.00491669	0.0395042	0.0301542	GBX2/LHX1/CXCR4/NTN1/SHH/GDF7
BP	GO:0097485	neuron projection guidance	6	6/106	277/18670	0.00500286	0.0398103	0.0303879	GBX2/LHX1/CXCR4/NTN1/SHH/GDF7
BP	GO:0030198	extracellular matrix organization	7	7/106	368/18670	0.00501998	0.0398103	0.0303879	HAS2/ITGA9/TLL2/HAPLN1/COL4A1/TLL1/SPP1
BP	GO:0001947	heart looping	3	3/106	61/18670	0.00504204	0.0398103	0.0303879	GATA4/SOX17/SHH
BP	GO:0042733	embryonic digit morphogenesis	3	3/106	61/18670	0.00504204	0.0398103	0.0303879	SHH/MSX2/TWIST1
BP	GO:0045604	regulation of epidermal cell differentiation	3	3/106	61/18670	0.00504204	0.0398103	0.0303879	GDF3/SFN/MSX2
BP	GO:0043062	extracellular structure organization	7	7/106	369/18670	0.00509366	0.0398103	0.0303879	HAS2/ITGA9/TLL2/HAPLN1/COL4A1/TLL1/SPP1
BP	GO:0001710	mesodermal cell fate commitment	2	2/106	19/18670	0.00512682	0.0398103	0.0303879	SOX17/DKK1
BP	GO:0002076	osteoblast development	2	2/106	19/18670	0.00512682	0.0398103	0.0303879	SHH/MSX2
BP	GO:0021533	cell differentiation in hindbrain	2	2/106	19/18670	0.00512682	0.0398103	0.0303879	LHX1/LHX5
BP	GO:0045063	T-helper 1 cell differentiation	2	2/106	19/18670	0.00512682	0.0398103	0.0303879	ANXA1/HLX
BP	GO:0007409	axonogenesis	8	8/106	468/18670	0.00520377	0.0402727	0.0307408	GBX2/LHX1/CXCR4/NTN1/SHH/GDF7/KEL/SPP1
BP	GO:0045666	positive regulation of neuron differentiation	7	7/106	371/18670	0.00524346	0.0404322	0.0308626	DKK1/BMP2/CXCR4/NTN1/ANKRD1/DPYSL3/GDF7
BP	GO:0009880	embryonic pattern specification	3	3/106	62/18670	0.0052768	0.0404322	0.0308626	LHX1/GDF3/SHH
BP	GO:0046635	positive regulation of alpha-beta T cell activation	3	3/106	62/18670	0.0052768	0.0404322	0.0308626	SHH/ANXA1/HLX
BP	GO:0071621	granulocyte chemotaxis	4	4/106	123/18670	0.00531483	0.0405892	0.0309824	CXCL11/CXCL5/ITGA9/ANXA1
BP	GO:0060541	respiratory system development	5	5/106	198/18670	0.0054462	0.0414556	0.0316438	GATA6/ALDH1A3/IGFBP5/SHH/STRA6
BP	GO:0046637	regulation of alpha-beta T cell differentiation	3	3/106	63/18670	0.00551804	0.0418647	0.0319561	SHH/ANXA1/HLX
BP	GO:0002320	lymphoid progenitor cell differentiation	2	2/106	20/18670	0.00567547	0.0422284	0.0322337	SHH/KIT
BP	GO:0002827	positive regulation of T-helper 1 type immune response	2	2/106	20/18670	0.00567547	0.0422284	0.0322337	ANXA1/HLX
BP	GO:0010002	cardioblast differentiation	2	2/106	20/18670	0.00567547	0.0422284	0.0322337	GATA4/GATA6
BP	GO:0043371	negative regulation of CD4-positive, alpha-beta T cell differentiation	2	2/106	20/18670	0.00567547	0.0422284	0.0322337	ANXA1/HLX
BP	GO:0048745	smooth muscle tissue development	2	2/106	20/18670	0.00567547	0.0422284	0.0322337	SHH/STRA6
BP	GO:0051797	regulation of hair follicle development	2	2/106	20/18670	0.00567547	0.0422284	0.0322337	DKK4/MSX2
BP	GO:0045667	regulation of osteoblast differentiation	4	4/106	126/18670	0.00578443	0.0429012	0.0327472	BMP2/IGFBP5/MSX2/TWIST1
BP	GO:0048663	neuron fate commitment	3	3/106	65/18670	0.00602016	0.0442243	0.0337572	MNX1/PAX7/SHH
BP	GO:0051148	negative regulation of muscle cell differentiation	3	3/106	65/18670	0.00602016	0.0442243	0.0337572	DKK1/BMP2/SHH
BP	GO:0060675	ureteric bud morphogenesis	3	3/106	65/18670	0.00602016	0.0442243	0.0337572	BMP2/LHX1/SHH
BP	GO:0009855	determination of bilateral symmetry	4	4/106	128/18670	0.00611242	0.0447216	0.0341368	GATA4/SOX17/CER1/SHH
BP	GO:0045766	positive regulation of angiogenesis	5	5/106	204/18670	0.00616628	0.0447216	0.0341368	GATA4/GATA6/CXCR4/TWIST1/ANXA1
BP	GO:0014821	phasic smooth muscle contraction	2	2/106	21/18670	0.00624977	0.0447216	0.0341368	KIT/HTR1D
BP	GO:0021697	cerebellar cortex formation	2	2/106	21/18670	0.00624977	0.0447216	0.0341368	LHX1/LHX5
BP	GO:0050951	sensory perception of temperature stimulus	2	2/106	21/18670	0.00624977	0.0447216	0.0341368	CXCR4/TRPA1
BP	GO:0072111	cell proliferation involved in kidney development	2	2/106	21/18670	0.00624977	0.0447216	0.0341368	BMP2/SHH
BP	GO:2000738	positive regulation of stem cell differentiation	2	2/106	21/18670	0.00624977	0.0447216	0.0341368	GATA4/GATA6
BP	GO:0009799	specification of symmetry	4	4/106	129/18670	0.00628096	0.0447216	0.0341368	GATA4/SOX17/CER1/SHH
BP	GO:0034754	cellular hormone metabolic process	4	4/106	129/18670	0.00628096	0.0447216	0.0341368	BMP2/ALDH1A3/SHH/SPP1
BP	GO:0072171	mesonephric tubule morphogenesis	3	3/106	66/18670	0.00628113	0.0447216	0.0341368	BMP2/LHX1/SHH
BP	GO:0016049	cell growth	8	8/106	484/18670	0.00633667	0.0448411	0.034228	GATA4/SOX17/CXCR4/SFN/NTN1/HNF4A/IGFBP5/SPP1
BP	GO:0022604	regulation of cell morphogenesis	8	8/106	484/18670	0.00633667	0.0448411	0.034228	CXCR4/HAS2/NTN1/KIT/ATP10A/ANXA1/KEL/SPP1
BP	GO:0003143	embryonic heart tube morphogenesis	3	3/106	67/18670	0.00654876	0.0462007	0.0352658	GATA4/SOX17/SHH
BP	GO:0050768	negative regulation of neurogenesis	6	6/106	295/18670	0.00675144	0.0468922	0.0357936	DIO3/DKK1/NTN1/DPYSL3/SHH/SPP1
BP	GO:0051216	cartilage development	5	5/106	209/18670	0.00681557	0.0468922	0.0357936	CER1/BMP2/WNT9A/PAX7/MSX2
BP	GO:0003407	neural retina development	3	3/106	68/18670	0.00682311	0.0468922	0.0357936	DIO3/LHX1/TFAP2A
BP	GO:0050891	multicellular organismal water homeostasis	3	3/106	68/18670	0.00682311	0.0468922	0.0357936	HAS2/SFN/CLDN1
BP	GO:0001759	organ induction	2	2/106	22/18670	0.00684942	0.0468922	0.0357936	DKK1/BMP2
BP	GO:0007398	ectoderm development	2	2/106	22/18670	0.00684942	0.0468922	0.0357936	LHX1/SHH
BP	GO:0010842	retina layer formation	2	2/106	22/18670	0.00684942	0.0468922	0.0357936	LHX1/TFAP2A
BP	GO:0045624	positive regulation of T-helper cell differentiation	2	2/106	22/18670	0.00684942	0.0468922	0.0357936	ANXA1/HLX
BP	GO:0060065	uterus development	2	2/106	22/18670	0.00684942	0.0468922	0.0357936	LHX1/STRA6
BP	GO:0060575	intestinal epithelial cell differentiation	2	2/106	22/18670	0.00684942	0.0468922	0.0357936	GATA4/GATA6
BP	GO:0030178	negative regulation of Wnt signaling pathway	5	5/106	210/18670	0.00695096	0.0473074	0.0361106	SOX17/DKK4/DKK1/BMP2/SHH
BP	GO:0097529	myeloid leukocyte migration	5	5/106	210/18670	0.00695096	0.0473074	0.0361106	CXCL11/CXCL5/ITGA9/KIT/ANXA1
BP	GO:0072503	cellular divalent inorganic cation homeostasis	8	8/106	493/18670	0.00705145	0.0478506	0.0365252	CXCL11/CXCR4/ITPR3/ACKR3/SLC39A8/TRPA1/KEL/GALR2
BP	GO:0001756	somitogenesis	3	3/106	70/18670	0.00739207	0.0495562	0.0378271	DKK1/LHX1/GDF3
BP	GO:0016338	calcium-independent cell-cell adhesion via plasma membrane cell-adhesion molecules	2	2/106	23/18670	0.00747413	0.0495562	0.0378271	BMP2/CLDN1
BP	GO:0048714	positive regulation of oligodendrocyte differentiation	2	2/106	23/18670	0.00747413	0.0495562	0.0378271	CXCR4/SHH
BP	GO:0051152	positive regulation of smooth muscle cell differentiation	2	2/106	23/18670	0.00747413	0.0495562	0.0378271	SHH/KIT
BP	GO:0061436	establishment of skin barrier	2	2/106	23/18670	0.00747413	0.0495562	0.0378271	SFN/CLDN1
BP	GO:0062149	NA	2	2/106	23/18670	0.00747413	0.0495562	0.0378271	CXCR4/TRPA1
BP	GO:2000291	regulation of myoblast proliferation	2	2/106	23/18670	0.00747413	0.0495562	0.0378271	GATA6/PAX7
BP	GO:2000726	negative regulation of cardiac muscle cell differentiation	2	2/106	23/18670	0.00747413	0.0495562	0.0378271	DKK1/BMP2
BP	GO:0009582	detection of abiotic stimulus	4	4/106	136/18670	0.00754783	0.0499019	0.038091	CXCR4/NPFFR2/KIT/TRPA1
MF	GO:0048018	Receptor ligand activity	13	13/104	482/17696	4.94683e-06	0.000683468	0.000603223	CER1/CXCL11/DKK1/BMP2/GDF3/NRG2/CXCL5/ERFE/WNT9A/SHH/GDF7/FGF17/SPP1
MF	GO:0030546	Receptor activator activity	13	13/104	487/17696	5.53106e-06	0.000683468	0.000603223	CER1/CXCL11/DKK1/BMP2/GDF3/NRG2/CXCL5/ERFE/WNT9A/SHH/GDF7/FGF17/SPP1
MF	GO:0001228	DNA-binding transcription activator activity, RNA polymerase II-specific	12	12/104	439/17696	1.02779e-05	0.000683468	0.000603223	GATA4/SOX17/GBX2/TOX2/SOX21/TFAP2A/HNF4A/FLI1/LITAF/DLX3/MIXL1/SIX6
MF	GO:0001216	Bacterial-type RNA polymerase transcriptional activator activity, sequence-specific DNA binding	12	12/104	440/17696	1.05149e-05	0.000683468	0.000603223	GATA4/SOX17/GBX2/TOX2/SOX21/TFAP2A/HNF4A/FLI1/LITAF/DLX3/MIXL1/SIX6
MF	GO:0039706	Co-receptor binding	3	3/104	13/17696	5.40346e-05	0.0028098	0.0024799	DKK4/DKK1/BMP2
MF	GO:0005125	Cytokine activity	7	7/104	220/17696	0.000319376	0.0138396	0.0122147	CER1/CXCL11/BMP2/GDF3/CXCL5/GDF7/SPP1
MF	GO:0008083	Growth factor activity	6	6/104	163/17696	0.000401598	0.0147619	0.0130287	DKK1/BMP2/GDF3/NRG2/GDF7/FGF17
MF	GO:0001085	RNA polymerase II transcription factor binding	4	4/104	61/17696	0.000454213	0.0147619	0.0130287	GATA4/GBX2/ANKRD1/MIXL1
